# Supplementary material for: Combining single‐cell sequencing to identify key immune genes and construct the prognostic evaluation model for colon cancer patients
Source: Clin Transl Med. 2021 Jul 19;11(7):e465. doi: 10.1002/ctm2.465 (PMC8288000; doi:10.1002/ctm2.465)
Supplement: Supplementary file 3 — Supporting information [file CTM2-11-e465-s001.xls]

## Sheet: Sheet1
Category	Term	Count	PValue	Genes	List Total	Pop Hits	Pop Total	Fold Enrichment	Bonferroni	Benjamini	FDR	%		Term	PValue	Count	Fold Enrichment
GOTERM_BP_DIRECT	GO:0006955~immune response	32	2.70569e-21	CXCL1, IL1R2, IL16, CXCL3, CXCL2, TRGC2, CXCL9, TNFSF15, CCL8, CXCL11, CCL5, CXCL12, CCL28, CXCL10, CCL24, SLC11A1, CCL23, LTB4R, IGHA2, CD4, FAS, IGKC, IL1A, CR2, PTGER4, CCL15, CCL11, TNFSF11, CXCL13, CD79B, NGFR, CTSG	137	421	16792	9.31643	3.58233e-18	3.58233e-18	4.42772e-18	23.0216		GO:0005515~protein binding	0.0913071	80	1.12209
GOTERM_BP_DIRECT	GO:0006954~inflammatory response	28	3.17487e-18	CXCL1, CXCL3, CXCL2, F2RL1, CXCL9, CCL8, CXCL11, CCL5, CXCL12, CXCL10, CCL24, SLC11A1, CCL23, LTB4R, FAS, IL1A, SPP1, CSF1R, SCG2, UCN, PTGER2, OLR1, CCL15, CCL11, CXCL13, NGFR, XCL2, CD14	137	379	16792	9.05525	4.20353e-15	2.10177e-15	5.19551e-15	20.1439		GO:0005615~extracellular space	1.09651e-37	66	6.5657
GOTERM_BP_DIRECT	GO:0070098~chemokine-mediated signaling pathway	15	4.17154e-16	CXCL1, CXCL3, CXCL2, CXCL9, CCL8, CXCL11, CCL5, CCL15, CXCL12, CXCL10, CCL24, CCL11, CCL23, CXCL13, XCL2	137	71	16792	25.8949	5.87974e-13	1.95954e-13	7.21645e-13	10.7914		GO:0005576~extracellular region	3.41387e-28	61	5.07702
GOTERM_BP_DIRECT	GO:0006935~chemotaxis	15	1.07632e-12	CXCL1, CXCL2, CXCL9, CCL8, CXCL11, CCL5, CCL28, CCL15, CXCL12, CXCL10, CCL24, CCL11, CCL23, CMTM7, PLAU	137	122	16792	15.07	1.4251e-09	3.56276e-10	1.7614e-09	10.7914		GO:0005886~plasma membrane	1.74686e-06	56	1.82092
GOTERM_BP_DIRECT	GO:0032496~response to lipopolysaccharide	16	4.58095e-12	CXCL1, PTGER2, PTGER4, CXCL3, CXCL2, ELANE, CXCL9, CXCL11, CXCL10, SLC11A1, CXCL13, IL10RA, PLCG2, FAS, NGFR, CTSG	137	164	16792	11.958	6.06525e-09	1.21305e-09	7.49657e-09	11.5108		GO:0070062~extracellular exosome	2.0834e-05	41	1.95446
GOTERM_BP_DIRECT	GO:0050729~positive regulation of inflammatory response	12	1.51577e-11	CCL24, WNT5A, CCL11, CCL23, PTGER4, AGT, PLA2G2A, CCL8, FABP4, CCL5, CCL15, XCL2	137	73	16792	20.1484	2.00687e-08	3.34479e-09	2.48047e-08	8.63309		GO:0007165~signal transduction	6.01144e-10	33	3.48388
GOTERM_BP_DIRECT	GO:0070374~positive regulation of ERK1 and ERK2 cascade	15	1.48914e-10	FGF19, FGF18, F2RL1, CCL8, CCL5, CCL15, CCL24, GCG, CCL11, CCL23, VEGFA, PLA2G2A, PDGFRA, XCL2, CSF1R	137	175	16792	10.5059	1.97162e-07	2.8166e-08	2.43689e-07	10.7914		GO:0006955~immune response	2.70569e-21	32	9.31643
GOTERM_BP_DIRECT	GO:0007165~signal transduction	33	6.01144e-10	TG, SLC22A17, CXCL1, FGF18, NR3C2, TRGC2, CXCL9, TNFSF15, CCL8, NMB, NR3C1, CXCL11, CXCL12, CXCL10, CD48, CCL24, CCL23, CD4, FAS, INPP5D, CSF1R, MET, TNFRSF17, CDK4, CCL15, GRP, GCG, CCL11, PNOC, PLCG1, CD79B, XCL2, PLAU	137	1161	16792	3.48388	7.95915e-07	9.94894e-08	9.83741e-07	23.741		GO:0006954~inflammatory response	3.17487e-18	28	9.05525
GOTERM_BP_DIRECT	GO:0007267~cell-cell signaling	16	2.22744e-09	FGF18, CXCL9, CCL8, NMB, CCL5, CXCL11, CCL15, CXCL10, CCL24, AMH, INHBA, CCL23, EREG, CXCL13, AGT, AREG	137	254	16792	7.7209	2.94913e-06	3.27682e-07	3.64509e-06	11.5108		GO:0005887~integral component of plasma membrane	4.31305e-06	28	2.65159
GOTERM_BP_DIRECT	GO:0060326~cell chemotaxis	10	2.50035e-09	CXCL1, CXCL2, PDGFRA, CXCL9, CCL8, CCL5, CXCL12, CCL15, CCL28, CXCL10	137	65	16792	18.8568	3.31046e-06	3.31047e-07	4.0917e-06	7.19424		GO:0007186~G-protein coupled receptor signaling pathway	5.37386e-08	26	3.54483
GOTERM_BP_DIRECT	GO:0050853~B cell receptor signaling pathway	9	1.14434e-08	IGHG1, CD19, IGLC7, PLCG2, IGHA2, CD79B, TRDC, IGKC, IGLC3	137	54	16792	20.4282	1.51509e-05	1.37737e-06	1.87265e-05	6.47482		GO:0008284~positive regulation of cell proliferation	4.1067e-08	19	4.99746
GOTERM_BP_DIRECT	GO:0071346~cellular response to interferon-gamma	9	1.78073e-08	CCL24, WNT5A, CCL11, CCL23, TDGF1, CCL8, CCL5, CCL15, XCL2	137	57	16792	19.3531	2.35765e-05	1.96473e-06	2.91406e-05	6.47482		GO:0008083~growth factor activity	2.37033e-13	17	12.9304
GOTERM_BP_DIRECT	GO:0042127~regulation of cell proliferation	13	3.4567e-08	PTGER2, CXCL3, CXCL2, CXCL9, JAG2, CXCL11, CXCL10, CXCL13, AGT, NGFR, FAS, NR5A2, PLAU	137	185	16792	8.61298	4.57656e-05	3.52051e-06	5.6567e-05	9.35252		GO:0005125~cytokine activity	8.64953e-13	17	11.9018
GOTERM_BP_DIRECT	GO:0008284~positive regulation of cell proliferation	19	4.1067e-08	VIP, FGF19, FGF18, LIFR, BIRC5, NMB, ESM1, CDK4, CXCL10, EDNRB, S100B, EREG, TDGF1, VEGFA, PDGFRA, PTN, GLP2R, AREG, CSF1R	137	466	16792	4.99746	5.43713e-05	3.88376e-06	6.7204e-05	13.6691		GO:0032496~response to lipopolysaccharide	4.58095e-12	16	11.958
GOTERM_BP_DIRECT	GO:0002548~monocyte chemotaxis	8	4.16863e-08	CCL24, CCL11, CCL23, TNFSF11, CCL8, CCL5, CCL15, XCL2	137	42	16792	23.3465	5.51912e-05	3.67951e-06	6.82174e-05	5.7554		GO:0007267~cell-cell signaling	2.22744e-09	16	7.7209
GOTERM_BP_DIRECT	GO:0007186~G-protein coupled receptor signaling pathway	26	5.37386e-08	VIP, CXCL1, PTGER2, UCN, CD3E, GNAI1, CXCL3, F2RL1, CXCL2, CXCL9, CCL8, CCL5, CXCL11, CCL15, CXCL12, LGR4, CXCL10, CCL11, GCG, CCL24, CCL23, CXCL13, LTB4R, AGT, AREG, XCL2	137	899	16792	3.54483	7.11473e-05	4.44686e-06	8.79402e-05	18.705		GO:0045087~innate immune response	2.13921e-06	16	4.56072
GOTERM_BP_DIRECT	GO:0006910~phagocytosis, recognition	7	8.22078e-08	IGHG1, IGLC7, IGHA2, COLEC12, TRDC, IGKC, IGLC3	137	28	16792	30.6423	0.000108837	6.40252e-06	0.000134529	5.03597		GO:0008009~chemokine activity	2.1774e-20	16	40.2348
GOTERM_BP_DIRECT	GO:0033280~response to vitamin D	6	2.54815e-07	STC2, STC1, CD4, BMP7, SPP1, CXCL10	137	18	16792	40.8564	0.000337318	1.87429e-05	0.00041699	4.31655		GO:0009986~cell surface	1.19844e-05	16	3.95572
GOTERM_BP_DIRECT	GO:0007166~cell surface receptor signaling pathway	14	3.54457e-07	SEMA6A, INHBA, EDNRB, CD19, IFITM1, CD3E, CXCL13, AGT, MET, LIFR, CD4, GLP2R, CD14, CXCL10	137	274	16792	6.26267	0.000469191	2.46998e-05	0.000580048	10.0719		GO:0070098~chemokine-mediated signaling pathway	4.17154e-16	15	25.8949
GOTERM_BP_DIRECT	GO:0006874~cellular calcium ion homeostasis	9	8.59626e-07	CCL11, CCL23, STC2, ELANE, CCL8, STC1, CCL5, CXCL12, CCL15	137	93	16792	11.8615	0.0011375	5.69056e-05	0.00140672	6.47482		GO:0006935~chemotaxis	1.07632e-12	15	15.07
GOTERM_BP_DIRECT	GO:0030593~neutrophil chemotaxis	8	1.02391e-06	CCL24, CCL11, CCL23, CXCL3, CCL8, CCL5, CCL15, XCL2	137	66	16792	14.8569	0.00135473	6.45528e-05	0.00167555	5.7554		GO:0070374~positive regulation of ERK1 and ERK2 cascade	1.48914e-10	15	10.5059
GOTERM_BP_DIRECT	GO:0050871~positive regulation of B cell activation	6	1.85705e-06	IGHG1, IGLC7, IGHA2, TRDC, IGKC, IGLC3	137	26	16792	28.2852	0.00245571	0.000111754	0.00303892	4.31655		GO:0045944~positive regulation of transcription from RNA polymerase II promoter	0.027813	15	1.87415
GOTERM_BP_DIRECT	GO:0045087~innate immune response	16	2.13921e-06	VIP, IGHG1, CR2, IGLC7, F2RL1, COLEC12, TRDC, LGR4, S100B, DEFA6, CD209, IGHA2, IGKC, CD14, CSF1R, IGLC3	137	430	16792	4.56072	0.00282831	0.000123137	0.00350065	11.5108		GO:0009897~external side of plasma membrane	6.35757e-10	15	9.43662
GOTERM_BP_DIRECT	GO:0030335~positive regulation of cell migration	11	2.5202e-06	CCL24, CCL11, SEMA3G, SEMA3F, VEGFA, TDGF1, F2RL1, PDGFRA, CCL5, PLAU, CSF1R	137	184	16792	7.32752	0.00333119	0.000139022	0.0041241	7.91367		GO:0007166~cell surface receptor signaling pathway	3.54457e-07	14	6.26267
GOTERM_BP_DIRECT	GO:0048247~lymphocyte chemotaxis	6	2.7387e-06	CCL24, CCL11, CCL23, CCL8, CCL15, XCL2	137	28	16792	26.2649	0.00361948	0.000145031	0.00448164	4.31655		GO:0005179~hormone activity	5.81391e-13	14	18.3518
GOTERM_BP_DIRECT	GO:0071356~cellular response to tumor necrosis factor	9	3.08185e-06	CCL24, CCL11, CCL23, TDGF1, CCL8, FABP4, CCL5, CCL15, XCL2	137	110	16792	10.0284	0.00407206	0.000156925	0.00504316	6.47482		GO:0042127~regulation of cell proliferation	3.4567e-08	13	8.61298
GOTERM_BP_DIRECT	GO:0050918~positive chemotaxis	6	8.64388e-06	VEGFA, MET, CCL5, CXCL12, CCL15, SCG2	137	35	16792	21.0119	0.0113793	0.000423782	0.0141443	4.31655		GO:0005102~receptor binding	2.88015e-05	13	4.53781
GOTERM_BP_DIRECT	GO:0006911~phagocytosis, engulfment	6	8.64388e-06	IGHG1, IGLC7, IGHA2, TRDC, IGKC, IGLC3	137	35	16792	21.0119	0.0113793	0.000423782	0.0141443	4.31655		GO:0042803~protein homodimerization activity	0.0149344	13	2.19431
GOTERM_BP_DIRECT	GO:0019221~cytokine-mediated signaling pathway	9	1.12868e-05	IL1R2, TNFSF11, EREG, IL20RA, IL10RA, LIFR, IL1A, EBI3, CSF1R	137	131	16792	8.42079	0.0148328	0.000533567	0.0184687	6.47482		GO:0050729~positive regulation of inflammatory response	1.51577e-11	12	20.1484
GOTERM_BP_DIRECT	GO:0007204~positive regulation of cytosolic calcium ion concentration	9	1.33224e-05	EDNRB, PTGER2, PTGER4, CXCL13, AGT, F2RL1, PDGFRA, NMB, CCL28	137	134	16792	8.23227	0.0174843	0.000608055	0.0217991	6.47482		GO:0008201~heparin binding	6.90191e-08	12	9.24142
GOTERM_BP_DIRECT	GO:0006958~complement activation, classical pathway	8	1.56814e-05	IGHG1, CR2, IGLC7, IGHA2, TRDC, IGKC, IGLC3, C8G	137	99	16792	9.90459	0.0205483	0.000691839	0.0256587	5.7554		GO:0030335~positive regulation of cell migration	2.5202e-06	11	7.32752
GOTERM_BP_DIRECT	GO:0071347~cellular response to interleukin-1	7	2.34956e-05	CCL24, CCL11, CCL23, CCL8, CCL5, CCL15, XCL2	137	71	16792	12.0843	0.0306296	0.001003	0.0384423	5.03597		GO:0043547~positive regulation of GTPase activity	0.0166574	11	2.38631
GOTERM_BP_DIRECT	GO:0042742~defense response to bacterium	9	2.3652e-05	IGHG1, SLC11A1, IGLC7, CXCL13, ELANE, TRDC, IGKC, VGF, IGLC3	137	145	16792	7.60775	0.0308303	0.000978133	0.0386982	6.47482		GO:0004888~transmembrane signaling receptor activity	9.20339e-06	11	6.33369
GOTERM_BP_DIRECT	GO:0043434~response to peptide hormone	6	2.72754e-05	STC2, EREG, GNAI1, AREG, BMP7, CXCL12	137	44	16792	16.714	0.0354689	0.00109374	0.0446254	4.31655		GO:0045121~membrane raft	3.16085e-06	11	7.15534
GOTERM_BP_DIRECT	GO:0048245~eosinophil chemotaxis	4	4.21224e-05	CCL24, CCL11, CCL5, SCG2	137	9	16792	54.4753	0.0542445	0.00163898	0.0689087	2.8777		GO:0048471~perinuclear region of cytoplasm	0.0172405	11	2.37359
GOTERM_BP_DIRECT	GO:0048843~negative regulation of axon extension involved in axon guidance	5	5.35876e-05	WNT5A, SEMA6A, PLXNA3, SEMA3G, SEMA3F	137	26	16792	23.571	0.0684933	0.00202514	0.0876571	3.59712		GO:0060326~cell chemotaxis	2.50035e-09	10	18.8568
GOTERM_BP_DIRECT	GO:0051281~positive regulation of release of sequestered calcium ion into cytosol	5	6.25134e-05	CD19, PLCG1, CXCL9, CXCL11, CXCL10	137	27	16792	22.698	0.0794374	0.00229653	0.102251	3.59712		GO:0043066~negative regulation of apoptotic process	0.0118143	10	2.69383
GOTERM_BP_DIRECT	GO:0040007~growth	5	7.24758e-05	INHBB, INHBA, VEGFA, BMP7, BMP5	137	28	16792	21.8874	0.091501	0.00259019	0.118537	3.59712		GO:0006508~proteolysis	0.0205659	10	2.45139
GOTERM_BP_DIRECT	GO:0050776~regulation of immune response	9	0.000101181	CD19, IGLC7, IFITM1, ULBP3, CD3E, CD1C, IGKC, HCST, IGLC3	137	178	16792	6.19733	0.125384	0.00351932	0.165448	6.47482		GO:0004252~serine-type endopeptidase activity	0.000224718	10	4.83212
GOTERM_BP_DIRECT	GO:0071456~cellular response to hypoxia	7	0.000128916	UCN3, STC2, S100B, VEGFA, PTN, STC1, BMP7	137	96	16792	8.93735	0.156922	0.00436725	0.210755	5.03597		GO:0050853~B cell receptor signaling pathway	1.14434e-08	9	20.4282
GOTERM_BP_DIRECT	GO:0071526~semaphorin-plexin signaling pathway	5	0.000140372	SEMA6A, PLXNA3, SEMA3G, SEMA3F, MET	137	33	16792	18.5711	0.169615	0.00463587	0.229464	3.59712		GO:0071346~cellular response to interferon-gamma	1.78073e-08	9	19.3531
GOTERM_BP_DIRECT	GO:0050919~negative chemotaxis	5	0.000158094	SEMA6A, PLXNA3, SEMA3G, SEMA3F, SLIT2	137	34	16792	18.0249	0.188875	0.00509268	0.258399	3.59712		GO:0006874~cellular calcium ion homeostasis	8.59626e-07	9	11.8615
GOTERM_BP_DIRECT	GO:0006952~defense response	6	0.000208982	CD48, INHBB, INHBA, CXCL9, COLEC12, CXCL12	137	67	16792	10.9764	0.241734	0.00656695	0.34144	4.31655		GO:0071356~cellular response to tumor necrosis factor	3.08185e-06	9	10.0284
GOTERM_BP_DIRECT	GO:0050930~induction of positive chemotaxis	4	0.000220173	IL16, VEGFA, CXCL12, SCG2	137	15	16792	32.6852	0.252888	0.00675709	0.359692	2.8777		GO:0019221~cytokine-mediated signaling pathway	1.12868e-05	9	8.42079
GOTERM_BP_DIRECT	GO:0001938~positive regulation of endothelial cell proliferation	6	0.000240066	CCL24, WNT5A, CCL11, VEGFA, CXCL12, SCG2	137	69	16792	10.6582	0.272314	0.00719865	0.392132	4.31655		GO:0007204~positive regulation of cytosolic calcium ion concentration	1.33224e-05	9	8.23227
GOTERM_BP_DIRECT	GO:0090280~positive regulation of calcium ion import	4	0.000269379	GCG, UCN, STC1, CXCL12	137	16	16792	30.6423	0.300021	0.00789545	0.439913	2.8777		GO:0042742~defense response to bacterium	2.3652e-05	9	7.60775
GOTERM_BP_DIRECT	GO:0007411~axon guidance	8	0.000314286	WNT5A, SEMA6A, SEMA3F, NGFR, BMP7, CXCL12, SLIT2, CSF1R	137	159	16792	6.16701	0.340438	0.00900659	0.513072	5.7554		GO:0050776~regulation of immune response	0.000101181	9	6.19733
GOTERM_BP_DIRECT	GO:0002690~positive regulation of leukocyte chemotaxis	4	0.000387895	F2RL1, CXCL9, CXCL11, CXCL10	137	18	16792	27.2376	0.401706	0.0108697	0.632881	2.8777		GO:0008283~cell proliferation	0.00993839	9	3.014
GOTERM_BP_DIRECT	GO:0001755~neural crest cell migration	5	0.000474115	FGF19, EDNRB, SEMA6A, SEMA3G, SEMA3F	137	45	16792	13.6188	0.466277	0.0129956	0.773045	3.59712		GO:0008285~negative regulation of cell proliferation	0.0153759	9	2.78567
GOTERM_BP_DIRECT	GO:0001503~ossification	6	0.000478305	TNFSF11, IFITM1, STC1, BMP7, BMP5, SPP1	137	80	16792	9.1927	0.46923	0.0128439	0.779851	4.31655		GO:0006915~apoptotic process	0.0899362	9	1.94555
GOTERM_BP_DIRECT	GO:0048754~branching morphogenesis of an epithelial tube	4	0.000817299	VEGFA, MET, BMP7, SLIT2	137	23	16792	21.3164	0.661268	0.0214182	1.3291	2.8777		GO:0003823~antigen binding	1.80383e-06	9	10.7667
GOTERM_BP_DIRECT	GO:0070371~ERK1 and ERK2 cascade	4	0.000928546	CCL11, TNFSF11, PTGER4, AGT	137	24	16792	20.4282	0.707698	0.0238285	1.50873	2.8777		GO:0072562~blood microparticle	1.76372e-05	9	7.93421
GOTERM_BP_DIRECT	GO:0048146~positive regulation of fibroblast proliferation	5	0.000951326	WNT5A, EREG, AGT, PDGFRA, CDK4	137	54	16792	11.349	0.71639	0.0239425	1.54547	3.59712		GO:0002548~monocyte chemotaxis	4.16863e-08	8	23.3465
GOTERM_BP_DIRECT	GO:0030816~positive regulation of cAMP metabolic process	3	0.00095615	CXCL9, CXCL11, CXCL10	137	6	16792	61.2847	0.718197	0.0236139	1.55325	2.15827		GO:0030593~neutrophil chemotaxis	1.02391e-06	8	14.8569
GOTERM_BP_DIRECT	GO:0043401~steroid hormone mediated signaling pathway	5	0.00116622	THRB, NR3C2, NR0B2, NR5A2, BMP7	137	57	16792	10.7517	0.786682	0.0282051	1.89145	3.59712		GO:0006958~complement activation, classical pathway	1.56814e-05	8	9.90459
GOTERM_BP_DIRECT	GO:0048015~phosphatidylinositol-mediated signaling	6	0.00170549	FGF19, FGF18, CD19, EREG, PDGFRA, CSF1R	137	106	16792	6.93789	0.895649	0.040258	2.75467	4.31655		GO:0007411~axon guidance	0.000314286	8	6.16701
GOTERM_BP_DIRECT	GO:0051384~response to glucocorticoid	5	0.0019017	UCN, PTGDS, S100B, FAS, AREG	137	65	16792	9.42841	0.919561	0.0440068	3.06698	3.59712		GO:0010628~positive regulation of gene expression	0.00551175	8	3.74258
GOTERM_BP_DIRECT	GO:0014068~positive regulation of phosphatidylinositol 3-kinase signaling	5	0.0019017	AGT, F2RL1, PDGFRA, CCL5, HCST	137	65	16792	9.42841	0.919561	0.0440068	3.06698	3.59712		GO:0007399~nervous system development	0.00890621	8	3.41657
GOTERM_BP_DIRECT	GO:0021785~branchiomotor neuron axon guidance	3	0.00225844	PLXNA3, PLXNA1, SEMA3F	137	9	16792	40.8564	0.949891	0.0511633	3.63238	2.15827		GO:0043065~positive regulation of apoptotic process	0.0111824	8	3.26852
GOTERM_BP_DIRECT	GO:0045766~positive regulation of angiogenesis	6	0.00243788	CCL24, WNT5A, CCL11, PLCG1, VEGFA, IL1A	137	115	16792	6.39492	0.960509	0.0541949	3.91561	4.31655		GO:0004872~receptor activity	0.00189572	8	4.54264
GOTERM_BP_DIRECT	GO:0033209~tumor necrosis factor-mediated signaling pathway	6	0.00272623	PSMD14, TNFSF11, TNFSF15, TNFRSF17, NGFR, FAS	137	118	16792	6.23234	0.973068	0.0594232	4.3691	4.31655		GO:0006910~phagocytosis, recognition	8.22078e-08	7	30.6423
GOTERM_BP_DIRECT	GO:2000406~positive regulation of T cell migration	3	0.0028081	CCL5, CXCL12, CXCL10	137	10	16792	36.7708	0.975842	0.0601664	4.49749	2.15827		GO:0071347~cellular response to interleukin-1	2.34956e-05	7	12.0843
GOTERM_BP_DIRECT	GO:0010820~positive regulation of T cell chemotaxis	3	0.0028081	WNT5A, CXCL13, CCL5	137	10	16792	36.7708	0.975842	0.0601664	4.49749	2.15827		GO:0071456~cellular response to hypoxia	0.000128916	7	8.93735
GOTERM_BP_DIRECT	GO:0007188~adenylate cyclase-modulating G-protein coupled receptor signaling pathway	4	0.00330139	GCG, PTGER4, GNAI1, GLP2R	137	37	16792	13.2507	0.987453	0.0692597	5.26767	2.8777		GO:0006898~receptor-mediated endocytosis	0.00408173	7	4.61282
GOTERM_BP_DIRECT	GO:0014066~regulation of phosphatidylinositol 3-kinase signaling	5	0.00369571	FGF19, FGF18, CD19, EREG, PDGFRA	137	78	16792	7.85701	0.99257	0.0760225	5.87913	3.59712		GO:0042981~regulation of apoptotic process	0.00780036	7	4.0281
GOTERM_BP_DIRECT	GO:0038096~Fc-gamma receptor signaling pathway involved in phagocytosis	6	0.00373942	IGHG1, IGLC7, PLCG1, PLCG2, IGKC, IGLC3	137	127	16792	5.79068	0.992989	0.0757146	5.94667	4.31655		GO:0000165~MAPK cascade	0.0199275	7	3.27475
GOTERM_BP_DIRECT	GO:0045086~positive regulation of interleukin-2 biosynthetic process	3	0.00407506	CD3E, CD4, IL1A	137	12	16792	30.6423	0.995512	0.0810054	6.46387	2.15827		GO:0033280~response to vitamin D	2.54815e-07	6	40.8564
GOTERM_BP_DIRECT	GO:0043950~positive regulation of cAMP-mediated signaling	3	0.00407506	CXCL9, CXCL11, CXCL10	137	12	16792	30.6423	0.995512	0.0810054	6.46387	2.15827		GO:0050871~positive regulation of B cell activation	1.85705e-06	6	28.2852
GOTERM_BP_DIRECT	GO:1902287~semaphorin-plexin signaling pathway involved in axon guidance	3	0.00407506	PLXNA3, PLXNA1, SEMA3F	137	12	16792	30.6423	0.995512	0.0810054	6.46387	2.15827		GO:0048247~lymphocyte chemotaxis	2.7387e-06	6	26.2649
GOTERM_BP_DIRECT	GO:0006898~receptor-mediated endocytosis	7	0.00408173	IGLC7, OLR1, IGHA2, COLEC12, IGKC, CD14, IGLC3	137	186	16792	4.61282	0.995552	0.0799358	6.47412	5.03597		GO:0050918~positive chemotaxis	8.64388e-06	6	21.0119
GOTERM_BP_DIRECT	GO:0050731~positive regulation of peptidyl-tyrosine phosphorylation	5	0.00442062	CD3E, AGT, VEGFA, TDGF1, CD4	137	82	16792	7.47374	0.997165	0.0850419	6.99356	3.59712		GO:0006911~phagocytosis, engulfment	8.64388e-06	6	21.0119
GOTERM_BP_DIRECT	GO:0045740~positive regulation of DNA replication	4	0.00473638	UCN, EREG, PDGFRA, AREG	137	42	16792	11.6733	0.998138	0.0895524	7.47511	2.8777		GO:0043434~response to peptide hormone	2.72754e-05	6	16.714
GOTERM_BP_DIRECT	GO:0001541~ovarian follicle development	4	0.00473638	INHBB, INHBA, VEGFA, VGF	137	42	16792	11.6733	0.998138	0.0895524	7.47511	2.8777		GO:0006952~defense response	0.000208982	6	10.9764
GOTERM_BP_DIRECT	GO:0010629~negative regulation of gene expression	6	0.00515318	FGF19, UCN, STC2, CD3E, AGT, NR0B2	137	137	16792	5.368	0.99893	0.0957006	8.10716	4.31655		GO:0001938~positive regulation of endothelial cell proliferation	0.000240066	6	10.6582
GOTERM_BP_DIRECT	GO:0010628~positive regulation of gene expression	8	0.00551175	AMH, SLC11A1, INHBA, CD3E, VEGFA, HSPA1A, NR0B2, IL1A	137	262	16792	3.74258	0.999336	0.100624	8.64767	5.7554		GO:0001503~ossification	0.000478305	6	9.1927
GOTERM_BP_DIRECT	GO:0008360~regulation of cell shape	6	0.00564374	CCL24, CCL11, S100B, VEGFA, PTN, CSF1R	137	140	16792	5.25297	0.999443	0.101519	8.84588	4.31655		GO:0048015~phosphatidylinositol-mediated signaling	0.00170549	6	6.93789
GOTERM_BP_DIRECT	GO:0008015~blood circulation	4	0.00575223	OLR1, CXCL12, XCL2, CXCL10	137	45	16792	10.8951	0.999518	0.101992	9.00849	2.8777		GO:0045766~positive regulation of angiogenesis	0.00243788	6	6.39492
GOTERM_BP_DIRECT	GO:0032729~positive regulation of interferon-gamma production	4	0.00611755	WNT5A, SLC11A1, CD3E, CD14	137	46	16792	10.6582	0.999704	0.106707	9.55406	2.8777		GO:0033209~tumor necrosis factor-mediated signaling pathway	0.00272623	6	6.23234
GOTERM_BP_DIRECT	GO:0010595~positive regulation of endothelial cell migration	4	0.00611755	WNT5A, AGT, VEGFA, TDGF1	137	46	16792	10.6582	0.999704	0.106707	9.55406	2.8777		GO:0038096~Fc-gamma receptor signaling pathway involved in phagocytosis	0.00373942	6	5.79068
GOTERM_BP_DIRECT	GO:0002042~cell migration involved in sprouting angiogenesis	3	0.00638083	VEGFA, TDGF1, SLIT2	137	15	16792	24.5139	0.999791	0.109614	9.94534	2.15827		GO:0010629~negative regulation of gene expression	0.00515318	6	5.368
GOTERM_BP_DIRECT	GO:0032355~response to estradiol	5	0.00638896	UCN, PTN, CD4, AREG, BMP7	137	91	16792	6.73458	0.999794	0.108346	9.9574	3.59712		GO:0008360~regulation of cell shape	0.00564374	6	5.25297
GOTERM_BP_DIRECT	GO:0051781~positive regulation of cell division	4	0.00649644	EREG, VEGFA, PTN, IL1A	137	47	16792	10.4314	0.999821	0.108685	10.1167	2.8777		GO:0050852~T cell receptor signaling pathway	0.00710306	6	4.96903
GOTERM_BP_DIRECT	GO:0010862~positive regulation of pathway-restricted SMAD protein phosphorylation	4	0.00688902	INHBB, INHBA, BMP7, BMP5	137	48	16792	10.2141	0.999894	0.11346	10.6961	2.8777		GO:0038095~Fc-epsilon receptor signaling pathway	0.0149542	6	4.13155
GOTERM_BP_DIRECT	GO:0050852~T cell receptor signaling pathway	6	0.00710306	PSMD14, PLCG1, CD3E, PLCG2, CD4, INPP5D	137	148	16792	4.96903	0.99992	0.115357	11.0106	4.31655		GO:0001525~angiogenesis	0.035143	6	3.29783
GOTERM_BP_DIRECT	GO:0046854~phosphatidylinositol phosphorylation	5	0.00715585	FGF19, FGF18, CD19, EREG, PDGFRA	137	94	16792	6.51965	0.999926	0.114766	11.088	3.59712		GO:0034987~immunoglobulin receptor binding	1.80991e-06	6	28.4351
GOTERM_BP_DIRECT	GO:0090026~positive regulation of monocyte chemotaxis	3	0.00725389	CCL5, CXCL12, CXCL10	137	16	16792	22.9818	0.999935	0.114865	11.2315	2.15827		GO:0004871~signal transducer activity	0.0247725	6	3.62409
GOTERM_BP_DIRECT	GO:0007169~transmembrane receptor protein tyrosine kinase signaling pathway	5	0.0076995	CD3E, MET, ANGPTL1, CD4, CSF1R	137	96	16792	6.38382	0.999964	0.120076	11.8813	3.59712		GO:0048843~negative regulation of axon extension involved in axon guidance	5.35876e-05	5	23.571
GOTERM_BP_DIRECT	GO:0042981~regulation of apoptotic process	7	0.00780036	INHBB, CD3E, BIRC5, NGFR, FAS, BMP7, BMP5	137	213	16792	4.0281	0.999969	0.120148	12.0278	5.03597		GO:0051281~positive regulation of release of sequestered calcium ion into cytosol	6.25134e-05	5	22.698
GOTERM_BP_DIRECT	GO:0060749~mammary gland alveolus development	3	0.00817772	TNFSF11, VEGFA, AREG	137	17	16792	21.6299	0.999981	0.12417	12.5737	2.15827		GO:0040007~growth	7.24758e-05	5	21.8874
GOTERM_BP_DIRECT	GO:0007399~nervous system development	8	0.00890621	PCSK2, FGF19, CXCL1, EDNRB, SEMA6A, INHBA, VEGFA, PTN	137	287	16792	3.41657	0.999993	0.132992	13.6186	5.7554		GO:0071526~semaphorin-plexin signaling pathway	0.000140372	5	18.5711
GOTERM_BP_DIRECT	GO:0042267~natural killer cell mediated cytotoxicity	3	0.00915145	ULBP3, ULBP2, GZMB	137	18	16792	20.4282	0.999995	0.134898	13.9678	2.15827		GO:0050919~negative chemotaxis	0.000158094	5	18.0249
GOTERM_BP_DIRECT	GO:0007218~neuropeptide signaling pathway	5	0.00917572	GRP, UCN, PNOC, LTB4R, NMB	137	101	16792	6.06779	0.999995	0.133753	14.0022	3.59712		GO:0001755~neural crest cell migration	0.000474115	5	13.6188
GOTERM_BP_DIRECT	GO:0008283~cell proliferation	9	0.00993839	CXCL1, GCG, RETNLB, S100B, MET, TNFRSF17, AREG, IL1A, CSF1R	137	366	16792	3.014	0.999998	0.142531	15.0791	6.47482		GO:0048146~positive regulation of fibroblast proliferation	0.000951326	5	11.349
GOTERM_BP_DIRECT	GO:0090190~positive regulation of branching involved in ureteric bud morphogenesis	3	0.0101742	AGT, VEGFA, LGR4	137	19	16792	19.3531	0.999999	0.144123	15.4095	2.15827		GO:0043401~steroid hormone mediated signaling pathway	0.00116622	5	10.7517
GOTERM_BP_DIRECT	GO:0007173~epidermal growth factor receptor signaling pathway	4	0.0105358	EREG, PLCG1, TDGF1, AREG	137	56	16792	8.75495	0.999999	0.147309	15.9138	2.8777		GO:0051384~response to glucocorticoid	0.0019017	5	9.42841
GOTERM_BP_DIRECT	GO:0043065~positive regulation of apoptotic process	8	0.0111824	S100B, PTN, NGFR, INPP5D, FAS, CDK4, BMP7, SLIT2	137	300	16792	3.26852	1	0.154047	16.8085	5.7554		GO:0014068~positive regulation of phosphatidylinositol 3-kinase signaling	0.0019017	5	9.42841
GOTERM_BP_DIRECT	GO:0046697~decidualization	3	0.0112452	STC2, STC1, SPP1	137	20	16792	18.3854	1	0.153264	16.8949	2.15827		GO:0014066~regulation of phosphatidylinositol 3-kinase signaling	0.00369571	5	7.85701
GOTERM_BP_DIRECT	GO:0043066~negative regulation of apoptotic process	10	0.0118143	WNT5A, GCG, EDNRB, UCN, VEGFA, TDGF1, BIRC5, NGFR, FAS, CSF1R	137	455	16792	2.69383	1	0.158791	17.6743	7.19424		GO:0050731~positive regulation of peptidyl-tyrosine phosphorylation	0.00442062	5	7.47374
GOTERM_BP_DIRECT	GO:0043406~positive regulation of MAP kinase activity	4	0.0121414	FGF18, TNFSF11, VEGFA, ELANE	137	59	16792	8.30979	1	0.161215	18.1191	2.8777		GO:0032355~response to estradiol	0.00638896	5	6.73458
GOTERM_BP_DIRECT	GO:0009615~response to virus	5	0.0122747	CCL11, IFITM1, CCL8, CCL5, CXCL12	137	110	16792	5.57133	1	0.16124	18.2996	3.59712		GO:0046854~phosphatidylinositol phosphorylation	0.00715585	5	6.51965
GOTERM_BP_DIRECT	GO:0090023~positive regulation of neutrophil chemotaxis	3	0.0135284	CXCL1, CXCL3, CXCL2	137	22	16792	16.714	1	0.174569	19.9802	2.15827		GO:0007169~transmembrane receptor protein tyrosine kinase signaling pathway	0.0076995	5	6.38382
GOTERM_BP_DIRECT	GO:0060395~SMAD protein signal transduction	4	0.0138799	INHBB, INHBA, BMP7, BMP5	137	62	16792	7.9077	1	0.176999	20.4456	2.8777		GO:0007218~neuropeptide signaling pathway	0.00917572	5	6.06779
GOTERM_BP_DIRECT	GO:0038095~Fc-epsilon receptor signaling pathway	6	0.0149542	PSMD14, IGLC7, PLCG1, PLCG2, IGKC, IGLC3	137	178	16792	4.13155	1	0.187631	21.852	4.31655		GO:0009615~response to virus	0.0122747	5	5.57133
GOTERM_BP_DIRECT	GO:0008285~negative regulation of cell proliferation	9	0.0153759	CXCL1, INHBA, CCL23, EREG, IFITM1, BMP7, IL1A, BMP5, CSF1R	137	396	16792	2.78567	1	0.190633	22.3976	6.47482		GO:0050900~leukocyte migration	0.0173479	5	5.02333
GOTERM_BP_DIRECT	GO:0001819~positive regulation of cytokine production	3	0.0159944	SLC11A1, EREG, AGT	137	24	16792	15.3212	1	0.195742	23.1916	2.15827		GO:0051092~positive regulation of NF-kappaB transcription factor activity	0.0230022	5	4.60787
GOTERM_BP_DIRECT	GO:1905069~allantois development	2	0.0161331	BMP7, BMP5	137	2	16792	122.569	1	0.195488	23.3685	1.43885		GO:0002250~adaptive immune response	0.0323058	5	4.14086
GOTERM_BP_DIRECT	GO:0060279~positive regulation of ovulation	2	0.0161331	INHBB, INHBA	137	2	16792	122.569	1	0.195488	23.3685	1.43885		GO:0006367~transcription initiation from RNA polymerase II promoter	0.035151	5	4.03189
GOTERM_BP_DIRECT	GO:0071676~negative regulation of mononuclear cell migration	2	0.0161331	SLIT2, BMP5	137	2	16792	122.569	1	0.195488	23.3685	1.43885		GO:0018108~peptidyl-tyrosine phosphorylation	0.0358742	5	4.00553
GOTERM_BP_DIRECT	GO:0043547~positive regulation of GTPase activity	11	0.0166574	CCL24, FGF19, CCL11, FGF18, CCL23, EREG, PDGFRA, CCL8, CCL5, CCL15, XCL2	137	565	16792	2.38631	1	0.199406	24.0341	7.91367		GO:0048020~CCR chemokine receptor binding	3.16875e-05	5	26.7867
GOTERM_BP_DIRECT	GO:0050715~positive regulation of cytokine secretion	3	0.0172941	PTGER4, CD14, IL1A	137	25	16792	14.7083	1	0.204424	24.8349	2.15827		GO:0042056~chemoattractant activity	6.12521e-05	5	22.8183
GOTERM_BP_DIRECT	GO:0042327~positive regulation of phosphorylation	3	0.0172941	EREG, AREG, CCL5	137	25	16792	14.7083	1	0.204424	24.8349	2.15827		GO:0005184~neuropeptide hormone activity	9.38726e-05	5	20.5365
GOTERM_BP_DIRECT	GO:0050900~leukocyte migration	5	0.0173479	CD48, OLR1, PLCG1, F2RL1, INPP5D	137	122	16792	5.02333	1	0.203206	24.9023	3.59712		GO:0005160~transforming growth factor beta receptor binding	0.000355771	5	14.6689
GOTERM_BP_DIRECT	GO:0061098~positive regulation of protein tyrosine kinase activity	3	0.018637	AGT, CCL5, CSF1R	137	26	16792	14.1426	1	0.214808	26.4983	2.15827		GO:0003707~steroid hormone receptor activity	0.00107016	5	11.0017
GOTERM_BP_DIRECT	GO:0033138~positive regulation of peptidyl-serine phosphorylation	4	0.0191755	WNT5A, GCG, UCN, VEGFA	137	70	16792	7.00396	1	0.218461	27.1556	2.8777		GO:0046934~phosphatidylinositol-4,5-bisphosphate 3-kinase activity	0.00156603	5	9.93701
GOTERM_BP_DIRECT	GO:0097190~apoptotic signaling pathway	4	0.0199055	CD3E, NGFR, FAS, CD14	137	71	16792	6.90532	1	0.223944	28.0378	2.8777		GO:0005215~transporter activity	0.0806776	5	3.04997
GOTERM_BP_DIRECT	GO:0000165~MAPK cascade	7	0.0199275	FGF19, FGF18, PSMD14, EREG, PDGFRA, CCL5, SCG2	137	262	16792	3.27475	1	0.222304	28.0642	5.03597		GO:0032403~protein complex binding	0.0852564	5	2.99075
GOTERM_BP_DIRECT	GO:0010800~positive regulation of peptidyl-threonine phosphorylation	3	0.0200225	WNT5A, GCG, BMP7	137	27	16792	13.6188	1	0.221409	28.1782	2.15827		GO:0042571~immunoglobulin complex, circulating	1.02398e-05	5	35.2632
GOTERM_BP_DIRECT	GO:0006508~proteolysis	10	0.0205659	PCSK2, IGHG1, IGLC7, OLR1, ELANE, IGKC, MMP12, PLAU, CTSG, IGLC3	137	500	16792	2.45139	1	0.224891	28.8272	7.19424		GO:0030141~secretory granule	0.00221939	5	9.05405
GOTERM_BP_DIRECT	GO:0045909~positive regulation of vasodilation	3	0.0229181	UCN, AGT, F2RL1	137	29	16792	12.6796	1	0.24544	31.5733	2.15827		GO:0005623~cell	0.00652707	5	6.7
GOTERM_BP_DIRECT	GO:0043542~endothelial cell migration	3	0.0229181	S100P, S100A2, SCG2	137	29	16792	12.6796	1	0.24544	31.5733	2.15827		GO:0048245~eosinophil chemotaxis	4.21224e-05	4	54.4753
GOTERM_BP_DIRECT	GO:0051092~positive regulation of NF-kappaB transcription factor activity	5	0.0230022	WNT5A, AMH, TNFSF11, AGT, HSPA1A	137	133	16792	4.60787	1	0.244289	31.6696	3.59712		GO:0050930~induction of positive chemotaxis	0.000220173	4	32.6852
GOTERM_BP_DIRECT	GO:0022617~extracellular matrix disassembly	4	0.0237833	ELANE, MMP12, CTSG, SPP1	137	76	16792	6.45102	1	0.249574	32.5581	2.8777		GO:0090280~positive regulation of calcium ion import	0.000269379	4	30.6423
GOTERM_BP_DIRECT	GO:0030324~lung development	4	0.0237833	WNT5A, FGF18, VEGFA, PTN	137	76	16792	6.45102	1	0.249574	32.5581	2.8777		GO:0002690~positive regulation of leukocyte chemotaxis	0.000387895	4	27.2376
GOTERM_BP_DIRECT	GO:0046882~negative regulation of follicle-stimulating hormone secretion	2	0.0241025	INHBB, INHBA	137	3	16792	81.7129	1	0.25055	32.918	1.43885		GO:0048754~branching morphogenesis of an epithelial tube	0.000817299	4	21.3164
GOTERM_BP_DIRECT	GO:0038091~positive regulation of cell proliferation by VEGF-activated platelet derived growth factor receptor signaling pathway	2	0.0241025	VEGFA, PDGFRA	137	3	16792	81.7129	1	0.25055	32.918	1.43885		GO:0070371~ERK1 and ERK2 cascade	0.000928546	4	20.4282
GOTERM_BP_DIRECT	GO:0034112~positive regulation of homotypic cell-cell adhesion	2	0.0241025	TNFSF11, CCL5	137	3	16792	81.7129	1	0.25055	32.918	1.43885		GO:0007188~adenylate cyclase-modulating G-protein coupled receptor signaling pathway	0.00330139	4	13.2507
GOTERM_BP_DIRECT	GO:0021502~neural fold elevation formation	2	0.0241025	BMP7, BMP5	137	3	16792	81.7129	1	0.25055	32.918	1.43885		GO:0045740~positive regulation of DNA replication	0.00473638	4	11.6733
GOTERM_BP_DIRECT	GO:0042060~wound healing	4	0.0271591	WNT5A, SLC11A1, EREG, PDGFRA	137	80	16792	6.12847	1	0.27575	36.2748	2.8777		GO:0001541~ovarian follicle development	0.00473638	4	11.6733
GOTERM_BP_DIRECT	GO:0045944~positive regulation of transcription from RNA polymerase II promoter	15	0.027813	WNT5A, UCN, THRB, MET, F2RL1, NR3C1, CXCL10, SLC11A1, INHBA, TNFSF11, VEGFA, BMP7, NR5A2, BMP5, IL1A	137	981	16792	1.87415	1	0.279347	36.9722	10.7914		GO:0008015~blood circulation	0.00575223	4	10.8951
GOTERM_BP_DIRECT	GO:0060686~negative regulation of prostatic bud formation	2	0.0320078	WNT5A, BMP7	137	4	16792	61.2847	1	0.31239	41.278	1.43885		GO:0032729~positive regulation of interferon-gamma production	0.00611755	4	10.6582
GOTERM_BP_DIRECT	GO:0033634~positive regulation of cell-cell adhesion mediated by integrin	2	0.0320078	CXCL13, CCL5	137	4	16792	61.2847	1	0.31239	41.278	1.43885		GO:0010595~positive regulation of endothelial cell migration	0.00611755	4	10.6582
GOTERM_BP_DIRECT	GO:0002741~positive regulation of cytokine secretion involved in immune response	2	0.0320078	WNT5A, F2RL1	137	4	16792	61.2847	1	0.31239	41.278	1.43885		GO:0051781~positive regulation of cell division	0.00649644	4	10.4314
GOTERM_BP_DIRECT	GO:1903237~negative regulation of leukocyte tethering or rolling	2	0.0320078	CXCL12, CCL28	137	4	16792	61.2847	1	0.31239	41.278	1.43885		GO:0010862~positive regulation of pathway-restricted SMAD protein phosphorylation	0.00688902	4	10.2141
GOTERM_BP_DIRECT	GO:0003272~endocardial cushion formation	2	0.0320078	BMP7, BMP5	137	4	16792	61.2847	1	0.31239	41.278	1.43885		GO:0007173~epidermal growth factor receptor signaling pathway	0.0105358	4	8.75495
GOTERM_BP_DIRECT	GO:0060750~epithelial cell proliferation involved in mammary gland duct elongation	2	0.0320078	WNT5A, AREG	137	4	16792	61.2847	1	0.31239	41.278	1.43885		GO:0043406~positive regulation of MAP kinase activity	0.0121414	4	8.30979
GOTERM_BP_DIRECT	GO:0002250~adaptive immune response	5	0.0323058	CD209, CD1C, TNFRSF17, CD4, CD79B	137	148	16792	4.14086	1	0.312587	41.5732	3.59712		GO:0060395~SMAD protein signal transduction	0.0138799	4	7.9077
GOTERM_BP_DIRECT	GO:0006956~complement activation	4	0.0336488	IGHG1, IGLC7, IGKC, IGLC3	137	87	16792	5.63537	1	0.321134	42.8861	2.8777		GO:0033138~positive regulation of peptidyl-serine phosphorylation	0.0191755	4	7.00396
GOTERM_BP_DIRECT	GO:0001525~angiogenesis	6	0.035143	FGF18, APOD, EREG, VEGFA, ESM1, SCG2	137	223	16792	3.29783	1	0.330626	44.3142	4.31655		GO:0097190~apoptotic signaling pathway	0.0199055	4	6.90532
GOTERM_BP_DIRECT	GO:0006367~transcription initiation from RNA polymerase II promoter	5	0.035151	THRB, NR3C2, NR3C1, NR0B2, NR5A2	137	152	16792	4.03189	1	0.328426	44.3218	3.59712		GO:0022617~extracellular matrix disassembly	0.0237833	4	6.45102
GOTERM_BP_DIRECT	GO:0018108~peptidyl-tyrosine phosphorylation	5	0.0358742	FGF18, EREG, MET, PDGFRA, CSF1R	137	153	16792	4.00553	1	0.331746	45.0008	3.59712		GO:0030324~lung development	0.0237833	4	6.45102
GOTERM_BP_DIRECT	GO:0034605~cellular response to heat	3	0.0360539	HSPA1A, IL1A, CXCL10	137	37	16792	9.93805	1	0.330882	45.1683	2.15827		GO:0042060~wound healing	0.0271591	4	6.12847
GOTERM_BP_DIRECT	GO:0009887~organ morphogenesis	4	0.0387334	SEMA6A, TNFSF11, EREG, THRB	137	92	16792	5.3291	1	0.348651	47.61	2.8777		GO:0006956~complement activation	0.0336488	4	5.63537
GOTERM_BP_DIRECT	GO:0070100~negative regulation of chemokine-mediated signaling pathway	2	0.0398495	CCL5, SLIT2	137	5	16792	49.0277	1	0.3545	48.5965	1.43885		GO:0009887~organ morphogenesis	0.0387334	4	5.3291
GOTERM_BP_DIRECT	GO:0060744~mammary gland branching involved in thelarche	2	0.0398495	WNT5A, AREG	137	5	16792	49.0277	1	0.3545	48.5965	1.43885		GO:0030336~negative regulation of cell migration	0.0419614	4	5.16081
GOTERM_BP_DIRECT	GO:0014910~regulation of smooth muscle cell migration	2	0.0398495	PLXNA1, PLAU	137	5	16792	49.0277	1	0.3545	48.5965	1.43885		GO:0071222~cellular response to lipopolysaccharide	0.0640242	4	4.33874
GOTERM_BP_DIRECT	GO:0072201~negative regulation of mesenchymal cell proliferation	2	0.0398495	WNT5A, PTN	137	5	16792	49.0277	1	0.3545	48.5965	1.43885		GO:0001934~positive regulation of protein phosphorylation	0.0841812	4	3.86045
GOTERM_BP_DIRECT	GO:0021637~trigeminal nerve structural organization	2	0.0398495	PLXNA3, SEMA3F	137	5	16792	49.0277	1	0.3545	48.5965	1.43885		GO:0048248~CXCR3 chemokine receptor binding	5.0549e-06	4	98.5752
GOTERM_BP_DIRECT	GO:0030336~negative regulation of cell migration	4	0.0419614	IFITM1, PTN, STC1, SLIT2	137	95	16792	5.16081	1	0.36727	50.4158	2.8777		GO:0045236~CXCR chemokine receptor binding	4.14674e-05	4	54.764
GOTERM_BP_DIRECT	GO:0043408~regulation of MAPK cascade	3	0.0434751	INHBB, INHBA, BMP5	137	41	16792	8.96849	1	0.375497	51.6825	2.15827		GO:0048018~receptor agonist activity	0.000265248	4	30.8047
GOTERM_BP_DIRECT	GO:0007566~embryo implantation	3	0.0454121	STC2, STC1, SPP1	137	42	16792	8.75495	1	0.386369	53.2589	2.15827		GO:0005057~receptor signaling protein activity	0.00406424	4	12.3219
GOTERM_BP_DIRECT	GO:0045785~positive regulation of cell adhesion	3	0.0473804	VEGFA, CCL5, CXCL12	137	43	16792	8.55135	1	0.397119	54.8114	2.15827		GO:0001618~virus receptor activity	0.0189127	4	7.04108
GOTERM_BP_DIRECT	GO:0046881~positive regulation of follicle-stimulating hormone secretion	2	0.0476281	INHBB, INHBA	137	6	16792	40.8564	1	0.396357	55.0033	1.43885		GO:0005088~Ras guanyl-nucleotide exchange factor activity	0.065922	4	4.28588
GOTERM_BP_DIRECT	GO:0010535~positive regulation of activation of JAK2 kinase activity	2	0.0476281	AGT, CCL5	137	6	16792	40.8564	1	0.396357	55.0033	1.43885		GO:0043235~receptor complex	0.0684147	4	4.22047
GOTERM_BP_DIRECT	GO:0019731~antibacterial humoral response	3	0.0493794	VIP, DEFA6, IGHA2	137	44	16792	8.357	1	0.405331	56.3384	2.15827		GO:0030816~positive regulation of cAMP metabolic process	0.00095615	3	61.2847
GOTERM_BP_DIRECT	GO:0032755~positive regulation of interleukin-6 production	3	0.0514086	WNT5A, UCN, IL1A	137	45	16792	8.17129	1	0.415802	57.8388	2.15827		GO:0021785~branchiomotor neuron axon guidance	0.00225844	3	40.8564
GOTERM_BP_DIRECT	GO:1900016~negative regulation of cytokine production involved in inflammatory response	2	0.0553443	IL1R2, APOD	137	7	16792	35.0198	1	0.437538	60.6119	1.43885		GO:2000406~positive regulation of T cell migration	0.0028081	3	36.7708
GOTERM_BP_DIRECT	GO:0003344~pericardium morphogenesis	2	0.0553443	BMP7, BMP5	137	7	16792	35.0198	1	0.437538	60.6119	1.43885		GO:0010820~positive regulation of T cell chemotaxis	0.0028081	3	36.7708
GOTERM_BP_DIRECT	GO:0060710~chorio-allantoic fusion	2	0.0553443	BMP7, BMP5	137	7	16792	35.0198	1	0.437538	60.6119	1.43885		GO:0045086~positive regulation of interleukin-2 biosynthetic process	0.00407506	3	30.6423
GOTERM_BP_DIRECT	GO:0008595~anterior/posterior axis specification, embryo	2	0.0553443	WNT5A, TDGF1	137	7	16792	35.0198	1	0.437538	60.6119	1.43885		GO:0043950~positive regulation of cAMP-mediated signaling	0.00407506	3	30.6423
GOTERM_BP_DIRECT	GO:0048841~regulation of axon extension involved in axon guidance	2	0.0553443	PLXNA3, PLXNA1	137	7	16792	35.0198	1	0.437538	60.6119	1.43885		GO:1902287~semaphorin-plexin signaling pathway involved in axon guidance	0.00407506	3	30.6423
GOTERM_BP_DIRECT	GO:0048842~positive regulation of axon extension involved in axon guidance	2	0.0553443	VEGFA, CXCL12	137	7	16792	35.0198	1	0.437538	60.6119	1.43885		GO:0002042~cell migration involved in sprouting angiogenesis	0.00638083	3	24.5139
GOTERM_BP_DIRECT	GO:0031100~organ regeneration	3	0.0555549	NR0B2, CDK4, CXCL12	137	47	16792	7.82358	1	0.436343	60.7554	2.15827		GO:0090026~positive regulation of monocyte chemotaxis	0.00725389	3	22.9818
GOTERM_BP_DIRECT	GO:0043647~inositol phosphate metabolic process	3	0.0555549	PLCG1, PLCG2, INPP5D	137	47	16792	7.82358	1	0.436343	60.7554	2.15827		GO:0060749~mammary gland alveolus development	0.00817772	3	21.6299
GOTERM_BP_DIRECT	GO:0045860~positive regulation of protein kinase activity	3	0.0555549	GCG, EREG, CD4	137	47	16792	7.82358	1	0.436343	60.7554	2.15827		GO:0042267~natural killer cell mediated cytotoxicity	0.00915145	3	20.4282
GOTERM_BP_DIRECT	GO:0006909~phagocytosis	3	0.0576708	SLC11A1, ELANE, CD14	137	48	16792	7.66058	1	0.446407	62.1697	2.15827		GO:0090190~positive regulation of branching involved in ureteric bud morphogenesis	0.0101742	3	19.3531
GOTERM_BP_DIRECT	GO:0007189~adenylate cyclase-activating G-protein coupled receptor signaling pathway	3	0.0619852	PTGER2, UCN3, PTGER4	137	50	16792	7.35416	1	0.468608	64.9065	2.15827		GO:0046697~decidualization	0.0112452	3	18.3854
GOTERM_BP_DIRECT	GO:0061384~heart trabecula morphogenesis	2	0.0629983	BMP7, BMP5	137	8	16792	30.6423	1	0.471742	65.5217	1.43885		GO:0090023~positive regulation of neutrophil chemotaxis	0.0135284	3	16.714
GOTERM_BP_DIRECT	GO:0090037~positive regulation of protein kinase C signaling	2	0.0629983	WNT5A, VEGFA	137	8	16792	30.6423	1	0.471742	65.5217	1.43885		GO:0001819~positive regulation of cytokine production	0.0159944	3	15.3212
GOTERM_BP_DIRECT	GO:0010818~T cell chemotaxis	2	0.0629983	CXCL11, CXCL10	137	8	16792	30.6423	1	0.471742	65.5217	1.43885		GO:0050715~positive regulation of cytokine secretion	0.0172941	3	14.7083
GOTERM_BP_DIRECT	GO:0042119~neutrophil activation	2	0.0629983	F2RL1, CCL5	137	8	16792	30.6423	1	0.471742	65.5217	1.43885		GO:0042327~positive regulation of phosphorylation	0.0172941	3	14.7083
GOTERM_BP_DIRECT	GO:0050863~regulation of T cell activation	2	0.0629983	CD4, CCL5	137	8	16792	30.6423	1	0.471742	65.5217	1.43885		GO:0061098~positive regulation of protein tyrosine kinase activity	0.018637	3	14.1426
GOTERM_BP_DIRECT	GO:0071222~cellular response to lipopolysaccharide	4	0.0640242	WNT5A, EDNRB, CD14, CXCL10	137	113	16792	4.33874	1	0.474887	66.1343	2.8777		GO:0010800~positive regulation of peptidyl-threonine phosphorylation	0.0200225	3	13.6188
GOTERM_BP_DIRECT	GO:0019722~calcium-mediated signaling	3	0.0641825	TNFSF11, PLCG1, PLCG2	137	51	16792	7.20996	1	0.473274	66.2279	2.15827		GO:0045909~positive regulation of vasodilation	0.0229181	3	12.6796
GOTERM_BP_DIRECT	GO:0045124~regulation of bone resorption	2	0.0705908	IL20RA, CSF1R	137	9	16792	27.2376	1	0.504583	69.8197	1.43885		GO:0043542~endothelial cell migration	0.0229181	3	12.6796
GOTERM_BP_DIRECT	GO:0002544~chronic inflammatory response	2	0.0705908	CCL11, CXCL13	137	9	16792	27.2376	1	0.504583	69.8197	1.43885		GO:0034605~cellular response to heat	0.0360539	3	9.93805
GOTERM_BP_DIRECT	GO:0032930~positive regulation of superoxide anion generation	2	0.0705908	AGT, F2RL1	137	9	16792	27.2376	1	0.504583	69.8197	1.43885		GO:0043408~regulation of MAPK cascade	0.0434751	3	8.96849
GOTERM_BP_DIRECT	GO:0021612~facial nerve structural organization	2	0.0705908	PLXNA3, SEMA3F	137	9	16792	27.2376	1	0.504583	69.8197	1.43885		GO:0007566~embryo implantation	0.0454121	3	8.75495
GOTERM_BP_DIRECT	GO:0050778~positive regulation of immune response	2	0.0705908	ELANE, CTSG	137	9	16792	27.2376	1	0.504583	69.8197	1.43885		GO:0045785~positive regulation of cell adhesion	0.0473804	3	8.55135
GOTERM_BP_DIRECT	GO:0046641~positive regulation of alpha-beta T cell proliferation	2	0.0705908	CD3E, EBI3	137	9	16792	27.2376	1	0.504583	69.8197	1.43885		GO:0019731~antibacterial humoral response	0.0493794	3	8.357
GOTERM_BP_DIRECT	GO:0003014~renal system process	2	0.0705908	AGT, FAS	137	9	16792	27.2376	1	0.504583	69.8197	1.43885		GO:0032755~positive regulation of interleukin-6 production	0.0514086	3	8.17129
GOTERM_BP_DIRECT	GO:0019882~antigen processing and presentation	3	0.0732265	ULBP3, CD209, ULBP2	137	55	16792	6.6856	1	0.515362	71.1902	2.15827		GO:0031100~organ regeneration	0.0555549	3	7.82358
GOTERM_BP_DIRECT	GO:0050829~defense response to Gram-negative bacterium	3	0.0732265	VIP, SLC11A1, CD4	137	55	16792	6.6856	1	0.515362	71.1902	2.15827		GO:0043647~inositol phosphate metabolic process	0.0555549	3	7.82358
GOTERM_BP_DIRECT	GO:0050680~negative regulation of epithelial cell proliferation	3	0.0755483	WNT5A, EREG, PTN	137	56	16792	6.56621	1	0.524268	72.3488	2.15827		GO:0045860~positive regulation of protein kinase activity	0.0555549	3	7.82358
GOTERM_BP_DIRECT	GO:0010996~response to auditory stimulus	2	0.0781222	UCN, CXCL10	137	10	16792	24.5139	1	0.534113	73.5821	1.43885		GO:0006909~phagocytosis	0.0576708	3	7.66058
GOTERM_BP_DIRECT	GO:0043281~regulation of cysteine-type endopeptidase activity involved in apoptotic process	2	0.0781222	NGFR, FAS	137	10	16792	24.5139	1	0.534113	73.5821	1.43885		GO:0007189~adenylate cyclase-activating G-protein coupled receptor signaling pathway	0.0619852	3	7.35416
GOTERM_BP_DIRECT	GO:0046888~negative regulation of hormone secretion	2	0.0781222	UCN, NMB	137	10	16792	24.5139	1	0.534113	73.5821	1.43885		GO:0019722~calcium-mediated signaling	0.0641825	3	7.20996
GOTERM_BP_DIRECT	GO:0043117~positive regulation of vascular permeability	2	0.0781222	UCN, VEGFA	137	10	16792	24.5139	1	0.534113	73.5821	1.43885		GO:0019882~antigen processing and presentation	0.0732265	3	6.6856
GOTERM_BP_DIRECT	GO:0060411~cardiac septum morphogenesis	2	0.0781222	BMP7, BMP5	137	10	16792	24.5139	1	0.534113	73.5821	1.43885		GO:0050829~defense response to Gram-negative bacterium	0.0732265	3	6.6856
GOTERM_BP_DIRECT	GO:0051216~cartilage development	3	0.0826516	WNT5A, BMP7, BMP5	137	59	16792	6.23234	1	0.552625	75.6278	2.15827		GO:0050680~negative regulation of epithelial cell proliferation	0.0755483	3	6.56621
GOTERM_BP_DIRECT	GO:0009612~response to mechanical stimulus	3	0.0826516	INHBB, PTGER4, CXCL12	137	59	16792	6.23234	1	0.552625	75.6278	2.15827		GO:0051216~cartilage development	0.0826516	3	6.23234
GOTERM_BP_DIRECT	GO:0001934~positive regulation of protein phosphorylation	4	0.0841812	FGF19, EDNRB, VEGFA, CSF1R	137	127	16792	3.86045	1	0.556999	76.2844	2.8777		GO:0009612~response to mechanical stimulus	0.0826516	3	6.23234
GOTERM_BP_DIRECT	GO:0048661~positive regulation of smooth muscle cell proliferation	3	0.0850635	EREG, ELANE, CCL5	137	60	16792	6.12847	1	0.558418	76.6556	2.15827		GO:0048661~positive regulation of smooth muscle cell proliferation	0.0850635	3	6.12847
GOTERM_BP_DIRECT	GO:0042102~positive regulation of T cell proliferation	3	0.0850635	CD3E, CD4, CCL5	137	60	16792	6.12847	1	0.558418	76.6556	2.15827		GO:0042102~positive regulation of T cell proliferation	0.0850635	3	6.12847
GOTERM_BP_DIRECT	GO:0050679~positive regulation of epithelial cell proliferation	3	0.0850635	VEGFA, CCL5, BMP5	137	60	16792	6.12847	1	0.558418	76.6556	2.15827		GO:0050679~positive regulation of epithelial cell proliferation	0.0850635	3	6.12847
GOTERM_BP_DIRECT	GO:0034374~low-density lipoprotein particle remodeling	2	0.085593	AGT, PLA2G2A	137	11	16792	22.2853	1	0.558263	76.8757	1.43885		GO:0016525~negative regulation of angiogenesis	0.0899506	3	5.93077
GOTERM_BP_DIRECT	GO:0003323~type B pancreatic cell development	2	0.085593	WNT5A, BMP5	137	11	16792	22.2853	1	0.558263	76.8757	1.43885		GO:0046330~positive regulation of JNK cascade	0.0974318	3	5.65705
GOTERM_BP_DIRECT	GO:0050927~positive regulation of positive chemotaxis	2	0.085593	VEGFA, F2RL1	137	11	16792	22.2853	1	0.558263	76.8757	1.43885		GO:0030183~B cell differentiation	0.0999638	3	5.57133
GOTERM_BP_DIRECT	GO:0001886~endothelial cell morphogenesis	2	0.085593	MET, STC1	137	11	16792	22.2853	1	0.558263	76.8757	1.43885		GO:0007200~phospholipase C-activating G-protein coupled receptor signaling pathway	0.0999638	3	5.57133
GOTERM_BP_DIRECT	GO:0002003~angiotensin maturation	2	0.085593	AGT, CTSG	137	11	16792	22.2853	1	0.558263	76.8757	1.43885		GO:0017154~semaphorin receptor activity	0.00403334	3	30.8047
GOTERM_BP_DIRECT	GO:0045060~negative thymic T cell selection	2	0.085593	CD3E, FAS	137	11	16792	22.2853	1	0.558263	76.8757	1.43885		GO:0038191~neuropilin binding	0.00631602	3	24.6438
GOTERM_BP_DIRECT	GO:0006915~apoptotic process	9	0.0899362	SEMA6A, FAM3B, BIRC5, GZMB, NR3C1, INPP5D, FAS, CD14, IL1A	137	567	16792	1.94555	1	0.574555	78.6089	6.47482		GO:0030215~semaphorin receptor binding	0.0145925	3	16.072
GOTERM_BP_DIRECT	GO:0016525~negative regulation of angiogenesis	3	0.0899506	AGT, PTN, CXCL10	137	62	16792	5.93077	1	0.572135	78.6145	2.15827		GO:0004435~phosphatidylinositol phospholipase C activity	0.0198257	3	13.691
GOTERM_BP_DIRECT	GO:0048846~axon extension involved in axon guidance	2	0.0930037	SEMA3F, SLIT2	137	12	16792	20.4282	1	0.582419	79.7588	1.43885		GO:0045499~chemorepellent activity	0.0198257	3	13.691
GOTERM_BP_DIRECT	GO:0035815~positive regulation of renal sodium excretion	2	0.0930037	EDNRB, AGT	137	12	16792	20.4282	1	0.582419	79.7588	1.43885		GO:0004896~cytokine receptor activity	0.0339548	3	10.2682
GOTERM_BP_DIRECT	GO:0050710~negative regulation of cytokine secretion	2	0.0930037	PTGER4, LGR4	137	12	16792	20.4282	1	0.582419	79.7588	1.43885		GO:0004714~transmembrane receptor protein tyrosine kinase activity	0.037498	3	9.72781
GOTERM_BP_DIRECT	GO:0002687~positive regulation of leukocyte migration	2	0.0930037	VEGFA, CCL8	137	12	16792	20.4282	1	0.582419	79.7588	1.43885		GO:0001664~G-protein coupled receptor binding	0.0725611	3	6.72104
GOTERM_BP_DIRECT	GO:0046330~positive regulation of JNK cascade	3	0.0974318	FGF19, F2RL1, IL1A	137	65	16792	5.65705	1	0.597839	81.3167	2.15827		GO:0031988~membrane-bounded vesicle	0.00467601	3	28.7143
GOTERM_BP_DIRECT	GO:0030183~B cell differentiation	3	0.0999638	CR2, PLCG2, CD79B	137	66	16792	5.57133	1	0.605299	82.1561	2.15827		GO:0046658~anchored component of plasma membrane	0.0181546	3	14.3571
GOTERM_BP_DIRECT	GO:0007200~phospholipase C-activating G-protein coupled receptor signaling pathway	3	0.0999638	EDNRB, LTB4R, AGT	137	66	16792	5.57133	1	0.605299	82.1561	2.15827		GO:0043679~axon terminus	0.0492395	3	8.375
GOTERM_MF_DIRECT	GO:0008009~chemokine activity	16	2.1774e-20	CXCL1, CXCL3, CXCL2, CXCL9, CCL8, CXCL11, CCL5, CCL28, CCL15, CXCL12, CXCL10, CCL24, CCL11, CCL23, CXCL13, XCL2	137	49	16881	40.2348	6.29268e-18	6.29268e-18	2.89308e-17	11.5108		GO:1905069~allantois development	0.0161331	2	122.569
GOTERM_MF_DIRECT	GO:0008083~growth factor activity	17	2.37033e-13	CXCL1, FGF19, FGF18, JAG2, VGF, CXCL12, INHBB, AMH, INHBA, EREG, AGT, TDGF1, VEGFA, PTN, AREG, BMP7, BMP5	137	162	16881	12.9304	6.85024e-11	3.42513e-11	3.14937e-10	12.2302		GO:0060279~positive regulation of ovulation	0.0161331	2	122.569
GOTERM_MF_DIRECT	GO:0005179~hormone activity	14	5.81391e-13	TG, VIP, RETNLB, STC2, NMB, VGF, GCG, INHBB, AMH, INHBA, UCN3, AGT, STC1, GUCA2A	137	94	16881	18.3518	1.68031e-10	5.60105e-11	7.72526e-10	10.0719		GO:0071676~negative regulation of mononuclear cell migration	0.0161331	2	122.569
GOTERM_MF_DIRECT	GO:0005125~cytokine activity	17	8.64953e-13	WNT5A, IL16, FAM3B, TNFSF15, CXCL9, INHBB, INHBA, TNFSF11, VEGFA, CMTM7, AREG, BMP7, EBI3, BMP5, IL1A, SPP1, SCG2	137	176	16881	11.9018	2.49978e-10	6.24945e-11	1.14928e-09	12.2302		GO:0046882~negative regulation of follicle-stimulating hormone secretion	0.0241025	2	81.7129
GOTERM_MF_DIRECT	GO:0008201~heparin binding	12	6.90191e-08	CCL23, CXCL13, VEGFA, ELANE, CCL8, PTN, CXCL11, BMP7, CCL15, SLIT2, CTSG, CXCL10	137	160	16881	9.24142	1.99463e-05	3.9893e-06	9.17048e-05	8.63309		GO:0038091~positive regulation of cell proliferation by VEGF-activated platelet derived growth factor receptor signaling pathway	0.0241025	2	81.7129
GOTERM_MF_DIRECT	GO:0003823~antigen binding	9	1.80383e-06	IGHG1, CD48, IGLC7, ULBP3, ULBP2, IGHA2, TRDC, IGKC, IGLC3	137	103	16881	10.7667	0.000521171	8.68806e-05	0.0023967	6.47482		GO:0034112~positive regulation of homotypic cell-cell adhesion	0.0241025	2	81.7129
GOTERM_MF_DIRECT	GO:0034987~immunoglobulin receptor binding	6	1.80991e-06	IGHG1, IGLC7, IGHA2, TRDC, IGKC, IGLC3	137	26	16881	28.4351	0.000522928	7.47207e-05	0.00240478	4.31655		GO:0021502~neural fold elevation formation	0.0241025	2	81.7129
GOTERM_MF_DIRECT	GO:0048248~CXCR3 chemokine receptor binding	4	5.0549e-06	CXCL13, CXCL9, CXCL11, CXCL10	137	5	16881	98.5752	0.0014598	0.000182592	0.00671617	2.8777		GO:0060686~negative regulation of prostatic bud formation	0.0320078	2	61.2847
GOTERM_MF_DIRECT	GO:0004888~transmembrane signaling receptor activity	11	9.20339e-06	SLC22A17, SEMA6A, PLXNA3, CR2, CD3E, TRGC2, CD4, CD79B, NGFR, FAS, LGR4	137	214	16881	6.33369	0.00265626	0.000295489	0.0122277	7.91367		GO:0033634~positive regulation of cell-cell adhesion mediated by integrin	0.0320078	2	61.2847
GOTERM_MF_DIRECT	GO:0005102~receptor binding	13	2.88015e-05	CXCL1, F2RL1, TNFSF15, HSPA1A, CCL15, CXCL12, HCST, CXCL10, GCG, GRP, AMH, TDGF1, ANGPTL1	137	353	16881	4.53781	0.00828921	0.000832029	0.0382614	9.35252		GO:0002741~positive regulation of cytokine secretion involved in immune response	0.0320078	2	61.2847
GOTERM_MF_DIRECT	GO:0048020~CCR chemokine receptor binding	5	3.16875e-05	CCL24, CCL11, CCL8, CCL15, XCL2	137	23	16881	26.7867	0.00911601	0.000832183	0.0420945	3.59712		GO:1903237~negative regulation of leukocyte tethering or rolling	0.0320078	2	61.2847
GOTERM_MF_DIRECT	GO:0045236~CXCR chemokine receptor binding	4	4.14674e-05	CXCL1, CXCL3, CXCL2, CXCL12	137	9	16881	54.764	0.0119128	0.000998196	0.0550832	2.8777		GO:0003272~endocardial cushion formation	0.0320078	2	61.2847
GOTERM_MF_DIRECT	GO:0042056~chemoattractant activity	5	6.12521e-05	VEGFA, CCL5, CXCL12, CCL15, SCG2	137	27	16881	22.8183	0.0175466	0.0013608	0.0813543	3.59712		GO:0060750~epithelial cell proliferation involved in mammary gland duct elongation	0.0320078	2	61.2847
GOTERM_MF_DIRECT	GO:0005184~neuropeptide hormone activity	5	9.38726e-05	GRP, VIP, UCN, PNOC, VGF	137	30	16881	20.5365	0.0267657	0.00193601	0.124655	3.59712		GO:0070100~negative regulation of chemokine-mediated signaling pathway	0.0398495	2	49.0277
GOTERM_MF_DIRECT	GO:0004252~serine-type endopeptidase activity	10	0.000224718	PCSK2, IGHG1, IGLC7, ELANE, GZMB, IGKC, MMP12, PLAU, CTSG, IGLC3	137	255	16881	4.83212	0.0628864	0.00432069	0.298168	7.19424		GO:0060744~mammary gland branching involved in thelarche	0.0398495	2	49.0277
GOTERM_MF_DIRECT	GO:0048018~receptor agonist activity	4	0.000265248	WNT5A, CXCL13, AGT, VEGFA	137	16	16881	30.8047	0.0738017	0.00478022	0.351859	2.8777		GO:0014910~regulation of smooth muscle cell migration	0.0398495	2	49.0277
GOTERM_MF_DIRECT	GO:0005160~transforming growth factor beta receptor binding	5	0.000355771	INHBB, AMH, INHBA, BMP7, BMP5	137	42	16881	14.6689	0.0977253	0.00603093	0.471677	3.59712		GO:0072201~negative regulation of mesenchymal cell proliferation	0.0398495	2	49.0277
GOTERM_MF_DIRECT	GO:0003707~steroid hormone receptor activity	5	0.00107016	THRB, NR3C2, NR3C1, NR0B2, NR5A2	137	56	16881	11.0017	0.266144	0.0170443	1.4126	3.59712		GO:0021637~trigeminal nerve structural organization	0.0398495	2	49.0277
GOTERM_MF_DIRECT	GO:0046934~phosphatidylinositol-4,5-bisphosphate 3-kinase activity	5	0.00156603	FGF19, FGF18, CD19, EREG, PDGFRA	137	62	16881	9.93701	0.364241	0.0235568	2.06086	3.59712		GO:0046881~positive regulation of follicle-stimulating hormone secretion	0.0476281	2	40.8564
GOTERM_MF_DIRECT	GO:0004872~receptor activity	8	0.00189572	CD48, PLXNA1, IL10RA, F2RL1, TNFRSF17, CD4, NGFR, FAS	137	217	16881	4.54264	0.422117	0.0270467	2.4897	5.7554		GO:0010535~positive regulation of activation of JAK2 kinase activity	0.0476281	2	40.8564
GOTERM_MF_DIRECT	GO:0017154~semaphorin receptor activity	3	0.00403334	PLXNA3, PLXNA1, MET	137	12	16881	30.8047	0.689009	0.0541002	5.22825	2.15827		GO:1900016~negative regulation of cytokine production involved in inflammatory response	0.0553443	2	35.0198
GOTERM_MF_DIRECT	GO:0005057~receptor signaling protein activity	4	0.00406424	CD19, IFITM1, PLCG1, CD3E	137	40	16881	12.3219	0.691786	0.0520923	5.26732	2.8777		GO:0003344~pericardium morphogenesis	0.0553443	2	35.0198
GOTERM_MF_DIRECT	GO:0038191~neuropilin binding	3	0.00631602	SEMA3G, SEMA3F, VEGFA	137	15	16881	24.6438	0.839766	0.0765271	8.074	2.15827		GO:0060710~chorio-allantoic fusion	0.0553443	2	35.0198
GOTERM_MF_DIRECT	GO:0030215~semaphorin receptor binding	3	0.0145925	SEMA6A, SEMA3G, SEMA3F	137	23	16881	16.072	0.985711	0.162231	17.7426	2.15827		GO:0008595~anterior/posterior axis specification, embryo	0.0553443	2	35.0198
GOTERM_MF_DIRECT	GO:0042803~protein homodimerization activity	13	0.0149344	CR2, STC2, BIRC5, NR0B2, CCL5, SLIT2, INHBB, SLC11A1, S100B, VEGFA, PDGFRA, CD4, CSF1R	137	730	16881	2.19431	0.987075	0.159656	18.1211	9.35252		GO:0048841~regulation of axon extension involved in axon guidance	0.0553443	2	35.0198
GOTERM_MF_DIRECT	GO:0001618~virus receptor activity	4	0.0189127	CR2, CD209, CD4, HSPA1A	137	70	16881	7.04108	0.995987	0.191226	22.4074	2.8777		GO:0048842~positive regulation of axon extension involved in axon guidance	0.0553443	2	35.0198
GOTERM_MF_DIRECT	GO:0004435~phosphatidylinositol phospholipase C activity	3	0.0198257	PLCG1, PLCG2, CCL5	137	27	16881	13.691	0.996933	0.192926	23.3613	2.15827		GO:0061384~heart trabecula morphogenesis	0.0629983	2	30.6423
GOTERM_MF_DIRECT	GO:0045499~chemorepellent activity	3	0.0198257	SEMA6A, SEMA3G, SEMA3F	137	27	16881	13.691	0.996933	0.192926	23.3613	2.15827		GO:0090037~positive regulation of protein kinase C signaling	0.0629983	2	30.6423
GOTERM_MF_DIRECT	GO:0004871~signal transducer activity	6	0.0247725	PLCG1, GNAI1, IL10RA, PLCG2, NGFR, FAS	137	204	16881	3.62409	0.999289	0.228106	28.3441	4.31655		GO:0010818~T cell chemotaxis	0.0629983	2	30.6423
GOTERM_MF_DIRECT	GO:0051431~corticotropin-releasing hormone receptor 2 binding	2	0.031841	UCN3, UCN	137	4	16881	61.6095	0.999913	0.275645	34.9458	1.43885		GO:0042119~neutrophil activation	0.0629983	2	30.6423
GOTERM_MF_DIRECT	GO:0004896~cytokine receptor activity	3	0.0339548	IL20RA, LIFR, EBI3	137	36	16881	10.2682	0.999954	0.283072	36.8079	2.15827		GO:0050863~regulation of T cell activation	0.0629983	2	30.6423
GOTERM_MF_DIRECT	GO:0004714~transmembrane receptor protein tyrosine kinase activity	3	0.037498	MET, PDGFRA, CSF1R	137	38	16881	9.72781	0.999984	0.299738	39.8189	2.15827		GO:0045124~regulation of bone resorption	0.0705908	2	27.2376
GOTERM_MF_DIRECT	GO:0004957~prostaglandin E receptor activity	2	0.0396427	PTGER2, PTGER4	137	5	16881	49.2876	0.999992	0.306021	41.5766	1.43885		GO:0002544~chronic inflammatory response	0.0705908	2	27.2376
GOTERM_MF_DIRECT	GO:0038085~vascular endothelial growth factor binding	2	0.0396427	PDGFRA, PTN	137	5	16881	49.2876	0.999992	0.306021	41.5766	1.43885		GO:0032930~positive regulation of superoxide anion generation	0.0705908	2	27.2376
GOTERM_MF_DIRECT	GO:0036094~small molecule binding	2	0.0550595	APOD, PTGDS	137	7	16881	35.2054	1	0.39102	52.8803	1.43885		GO:0021612~facial nerve structural organization	0.0705908	2	27.2376
GOTERM_MF_DIRECT	GO:0016004~phospholipase activator activity	2	0.0550595	CCL8, CCL5	137	7	16881	35.2054	1	0.39102	52.8803	1.43885		GO:0050778~positive regulation of immune response	0.0705908	2	27.2376
GOTERM_MF_DIRECT	GO:0031726~CCR1 chemokine receptor binding	2	0.0550595	CCL23, CCL5	137	7	16881	35.2054	1	0.39102	52.8803	1.43885		GO:0046641~positive regulation of alpha-beta T cell proliferation	0.0705908	2	27.2376
GOTERM_MF_DIRECT	GO:0001848~complement binding	2	0.0626754	CR2, C8G	137	8	16881	30.8047	1	0.423147	57.6839	1.43885		GO:0003014~renal system process	0.0705908	2	27.2376
GOTERM_MF_DIRECT	GO:0042379~chemokine receptor binding	2	0.0626754	CCL5, CXCL12	137	8	16881	30.8047	1	0.423147	57.6839	1.43885		GO:0010996~response to auditory stimulus	0.0781222	2	24.5139
GOTERM_MF_DIRECT	GO:0005088~Ras guanyl-nucleotide exchange factor activity	4	0.065922	FGF19, FGF18, EREG, PDGFRA	137	115	16881	4.28588	1	0.430558	59.5904	2.8777		GO:0043281~regulation of cysteine-type endopeptidase activity involved in apoptotic process	0.0781222	2	24.5139
GOTERM_MF_DIRECT	GO:0046703~natural killer cell lectin-like receptor binding	2	0.0702305	ULBP3, ULBP2	137	9	16881	27.382	1	0.442655	61.998	1.43885		GO:0046888~negative regulation of hormone secretion	0.0781222	2	24.5139
GOTERM_MF_DIRECT	GO:0070700~BMP receptor binding	2	0.0702305	BMP7, BMP5	137	9	16881	27.382	1	0.442655	61.998	1.43885		GO:0043117~positive regulation of vascular permeability	0.0781222	2	24.5139
GOTERM_MF_DIRECT	GO:0001664~G-protein coupled receptor binding	3	0.0725611	UCN3, GNAI1, HSPA1A	137	55	16881	6.72104	1	0.444772	63.2444	2.15827		GO:0060411~cardiac septum morphogenesis	0.0781222	2	24.5139
GOTERM_MF_DIRECT	GO:0031702~type 1 angiotensin receptor binding	2	0.077725	EDNRB, AGT	137	10	16881	24.6438	1	0.459552	65.8725	1.43885		GO:0034374~low-density lipoprotein particle remodeling	0.085593	2	22.2853
GOTERM_MF_DIRECT	GO:0005215~transporter activity	5	0.0806776	SLC11A1, LCN12, APOD, PTGDS, FABP4	137	202	16881	3.04997	1	0.463849	67.296	3.59712		GO:0003323~type B pancreatic cell development	0.085593	2	22.2853
GOTERM_MF_DIRECT	GO:0050786~RAGE receptor binding	2	0.0851597	S100P, S100B	137	11	16881	22.4035	1	0.474322	69.3522	1.43885		GO:0050927~positive regulation of positive chemotaxis	0.085593	2	22.2853
GOTERM_MF_DIRECT	GO:0032403~protein complex binding	5	0.0852564	PCSK2, NR3C1, NR0B2, CDK4, C8G	137	206	16881	2.99075	1	0.46641	69.3952	3.59712		GO:0001886~endothelial cell morphogenesis	0.085593	2	22.2853
GOTERM_MF_DIRECT	GO:0005515~protein binding	80	0.0913071	IGHG1, FGF19, PLXNA3, THRB, LTBP4, F2RL1, JAG2, CXCL11, LGR4, CXCL10, CD48, EDNRB, DES, APOD, AEN, TDGF1, FAS, IL1A, AHNAK, EBI3, S100A2, PTGER4, CD3E, ELANE, LIFR, GZMB, NR0B2, CDK4, SLIT2, HCST, INHBB, INHBA, PTGDS, EREG, DEFA6, VEGFA, PDGFRA, NGFR, CTSG, VIP, WNT5A, IL1R2, IFITM1, GNAI1, CXCL2, NR3C2, CXCL9, NMB, HSPA1A, NR3C1, CCL5, CCL28, PCSK2, IL10RA, AGT, CD4, INPP5D, SCG2, SPP1, UCN, S10…	137	8785	16881	1.12209	1	0.482548	71.9783	57.554		GO:0002003~angiotensin maturation	0.085593	2	22.2853
GOTERM_MF_DIRECT	GO:0004629~phospholipase C activity	2	0.0998509	PLCG1, PLCG2	137	13	16881	18.9568	1	0.506882	75.2838	1.43885		GO:0045060~negative thymic T cell selection	0.085593	2	22.2853
GOTERM_MF_DIRECT	GO:0044548~S100 protein binding	2	0.0998509	S100B, AHNAK	137	13	16881	18.9568	1	0.506882	75.2838	1.43885		GO:0048846~axon extension involved in axon guidance	0.0930037	2	20.4282
GOTERM_CC_DIRECT	GO:0005615~extracellular space	66	1.09651e-37	IGHG1, FGF18, RETNLB, IL16, LTBP4, FAM3B, TNFSF15, VGF, CXCL11, CXCL12, CXCL10, APOD, SEMA3G, SEMA3F, TDGF1, IL1A, EBI3, STC2, ELANE, SLIT2, GRP, INHBB, AMH, UCN3, PTGDS, EREG, DEFA6, VEGFA, ULBP2, PLA2G2A, STC1, CTSG, TG, CXCL1, WNT5A, CXCL3, CXCL2, CXCL9, CCL8, CCL5, CCL28, PCSK2, CCL24, CCL23, AGT, IGHA2, PTN, ANGPTL1, IGKC, SCG2, SPP1, UCN, CCL15, CCL11, GCG, TNFSF11, S100B, CXCL13, CMTM7, AR…	136	1347	18224	6.5657	1.61187e-35	1.61187e-35	1.30484e-34	47.482		GO:0035815~positive regulation of renal sodium excretion	0.0930037	2	20.4282
GOTERM_CC_DIRECT	GO:0005576~extracellular region	61	3.41387e-28	IGHG1, FGF19, FGF18, IL16, IGLC7, LTBP4, FAM3B, CXCL11, CXCL12, CXCL10, APOD, GUCA2A, IL1A, EBI3, STC2, ELANE, SLIT2, MMP12, C8G, GRP, INHBB, AMH, INHBA, PTGDS, EREG, DEFA6, VEGFA, PLA2G2A, NGFR, CTSG, TG, VIP, CXCL1, WNT5A, IL1R2, CXCL3, CXCL2, CXCL9, NMB, ESM1, CCL5, CCL28, CCL23, AGT, IGHA2, IGKC, SPP1, LCN12, MET, CCL11, GCG, TNFSF11, PNOC, S100B, CXCL13, BMP7, XCL2, BMP5, CD14, PLAU, IGLC3	136	1610	18224	5.07702	5.0184e-26	2.5092e-26	4.06248e-25	43.8849		GO:0050710~negative regulation of cytokine secretion	0.0930037	2	20.4282
GOTERM_CC_DIRECT	GO:0009897~external side of plasma membrane	15	6.35757e-10	IGHG1, IGLC7, CD3E, CXCL9, TRDC, CXCL12, CXCL10, CD48, CD19, IGHA2, CD4, CD79B, FAS, IGKC, IGLC3	136	213	18224	9.43662	9.34563e-08	3.11521e-08	7.56546e-07	10.7914		GO:0002687~positive regulation of leukocyte migration	0.0930037	2	20.4282
GOTERM_CC_DIRECT	GO:0005886~plasma membrane	56	1.74686e-06	SLC22A17, PLXNA3, PLXNA1, IGLC7, IL16, F2RL1, JAG2, TNFSF15, LGR4, CD48, EDNRB, LTB4R, TDGF1, FAS, GLP2R, AHNAK, EBI3, PTGER2, PTGER4, CD3E, LIFR, TNFRSF17, COLEC12, SLIT2, HCST, ULBP3, IL20RA, PLA2G2A, PDGFRA, NGFR, CTSG, WNT5A, IL1R2, IFITM1, GNAI1, SLC11A1, IL10RA, CD4, INPP5D, IGKC, CSF1R, CR2, OLR1, MET, CD1C, GCG, CD19, TNFSF11, PLCG1, PNOC, CD209, PLCG2, CD79B, CD14, PLAU, IGLC3	136	4121	18224	1.82092	0.000256756	6.41951e-05	0.00207873	40.2878		GO:0051431~corticotropin-releasing hormone receptor 2 binding	0.031841	2	61.6095
GOTERM_CC_DIRECT	GO:0045121~membrane raft	11	3.16085e-06	CD48, EDNRB, OLR1, LTB4R, GNAI1, TDGF1, CD4, INPP5D, FAS, CD14, AHNAK	136	206	18224	7.15534	0.000464537	9.29247e-05	0.00376131	7.91367		GO:0004957~prostaglandin E receptor activity	0.0396427	2	49.2876
GOTERM_CC_DIRECT	GO:0005887~integral component of plasma membrane	28	4.31305e-06	SLC22A17, PLXNA3, PLXNA1, F2RL1, TNFSF15, TRGC2, JAG2, LGR4, CD48, SLC11A1, EDNRB, LTB4R, FAS, CSF1R, PTGER2, OLR1, PTGER4, CD3E, MET, LIFR, CD1C, SEMA6A, CD19, TNFSF11, EREG, PDGFRA, CD79B, NGFR	136	1415	18224	2.65159	0.000633819	0.000105664	0.00513237	20.1439		GO:0038085~vascular endothelial growth factor binding	0.0396427	2	49.2876
GOTERM_CC_DIRECT	GO:0042571~immunoglobulin complex, circulating	5	1.02398e-05	IGHG1, IGLC7, TRDC, IGKC, IGLC3	136	19	18224	35.2632	0.00150412	0.000215013	0.0121845	3.59712		GO:0036094~small molecule binding	0.0550595	2	35.2054
GOTERM_CC_DIRECT	GO:0009986~cell surface	16	1.19844e-05	WNT5A, MET, ELANE, SLIT2, HCST, CD209, TDGF1, VEGFA, ULBP2, PTN, FAS, AREG, NGFR, PLAU, CTSG, CSF1R	136	542	18224	3.95572	0.00176016	0.00022019	0.0142603	11.5108		GO:0016004~phospholipase activator activity	0.0550595	2	35.2054
GOTERM_CC_DIRECT	GO:0072562~blood microparticle	9	1.76372e-05	IGHG1, IGLC7, AGT, IGHA2, HSPA1A, TRDC, IGKC, IGLC3, C8G	136	152	18224	7.93421	0.00258934	0.000288036	0.0209862	6.47482		GO:0031726~CCR1 chemokine receptor binding	0.0550595	2	35.2054
GOTERM_CC_DIRECT	GO:0070062~extracellular exosome	41	2.0834e-05	IGHG1, WNT5A, PLXNA1, THRB, GNAI1, FAM3B, LTBP4, CXCL12, CCL28, CD48, DES, APOD, SEMA3G, AGT, IGHA2, ANGPTL1, FAS, GUCA2A, IGKC, AHNAK, SPP1, CR2, S100P, OLR1, ELANE, LIFR, COLEC12, CSRP1, SLIT2, C8G, PSMD14, CD19, PTGDS, CD209, PLCG2, PLA2G2A, FABP4, CD79B, PLAU, CTSG, CD14	136	2811	18224	1.95446	0.00305794	0.000306215	0.0247894	29.4964		GO:0001848~complement binding	0.0626754	2	30.8047
GOTERM_CC_DIRECT	GO:0030141~secretory granule	5	0.00221939	VEGFA, ELANE, PLA2G2A, CTSG, SCG2	136	74	18224	9.05405	0.278637	0.0292556	2.60935	3.59712		GO:0042379~chemokine receptor binding	0.0626754	2	30.8047
GOTERM_CC_DIRECT	GO:0031988~membrane-bounded vesicle	3	0.00467601	BMP7, BMP5, SPP1	136	14	18224	28.7143	0.497915	0.0557983	5.42478	2.15827		GO:0046703~natural killer cell lectin-like receptor binding	0.0702305	2	27.382
GOTERM_CC_DIRECT	GO:0005623~cell	5	0.00652707	CCL23, CXCL13, CCL8, CCL15, CCL28	136	100	18224	6.7	0.618111	0.0713729	7.49673	3.59712		GO:0070700~BMP receptor binding	0.0702305	2	27.382
GOTERM_CC_DIRECT	GO:0048471~perinuclear region of cytoplasm	11	0.0172405	INHBB, INHBA, STC2, APOD, PTGDS, S100B, PLA2G2A, PTN, HSPA1A, CDK4, SPP1	136	621	18224	2.37359	0.922421	0.166902	18.694	7.91367		GO:0031702~type 1 angiotensin receptor binding	0.077725	2	24.6438
GOTERM_CC_DIRECT	GO:0046658~anchored component of plasma membrane	3	0.0181546	CD48, ULBP3, ULBP2	136	28	18224	14.3571	0.932339	0.164353	19.5893	2.15827		GO:0050786~RAGE receptor binding	0.0851597	2	22.4035
GOTERM_CC_DIRECT	GO:0043679~axon terminus	3	0.0492395	UCN3, UCN, PNOC	136	48	18224	8.375	0.999402	0.371177	45.1662	2.15827		GO:0004629~phospholipase C activity	0.0998509	2	18.9568
GOTERM_CC_DIRECT	GO:0043196~varicosity	2	0.0507246	UCN3, UCN	136	7	18224	38.2857	0.999525	0.362457	46.1768	1.43885		GO:0044548~S100 protein binding	0.0998509	2	18.9568
GOTERM_CC_DIRECT	GO:0043235~receptor complex	4	0.0684147	CR2, OLR1, NR3C2, LIFR	136	127	18224	4.22047	0.99997	0.439402	56.9719	2.8777		GO:0043196~varicosity	0.0507246	2	38.2857
GOTERM_CC_DIRECT	GO:0002116~semaphorin receptor complex	2	0.0785546	PLXNA3, PLXNA1	136	11	18224	24.3636	0.999994	0.468985	62.2262	1.43885		GO:0002116~semaphorin receptor complex	0.0785546	2	24.3636
GOTERM_CC_DIRECT	GO:0034774~secretory granule lumen	2	0.0853847	PCSK2, GCG	136	12	18224	22.3333	0.999998	0.481077	65.4267	1.43885		GO:0034774~secretory granule lumen	0.0853847	2	22.3333
