# Supplementary material for: Combining single‐cell sequencing to identify key immune genes and construct the prognostic evaluation model for colon cancer patients
Source: Clin Transl Med. 2021 Jul 19;11(7):e465. doi: 10.1002/ctm2.465 (PMC8288000; doi:10.1002/ctm2.465)
Supplement: Supplementary file 4 — Supporting information [file CTM2-11-e465-s002.xls]

## Sheet: Sheet1
Category	Term	Count	%	PValue	Genes	List Total	Pop Hits	Pop Total	Fold Enrichment	Bonferroni	Benjamini	FDR		Term	PValue	Count	Fold Enrichment		Genes
KEGG_PATHWAY	hsa04060:Cytokine-cytokine receptor interaction	31	22.3022	1.93201e-21	CXCL1, IL1R2, CXCL3, CXCL2, CXCL9, TNFSF15, CCL8, CCL5, CXCL11, CXCL12, CCL28, CXCL10, CCL24, CCL23, IL10RA, FAS, IL1A, CSF1R, LIFR, TNFRSF17, CCL15, INHBB, CCL11, INHBA, AMH, TNFSF11, CXCL13, IL20RA, NGFR, BMP7, XCL2	95	243	6879	9.23756	2.93665e-19	2.93665e-19	2.31242e-18		hsa04060:Cytokine-cytokine receptor interaction	1.93201e-21	31	9.23756		CXCL1, IL1R2, CXCL3, CXCL2, CXCL9, TNFSF15, CCL8, CCL5, CXCL11, CXCL12, CCL28, CXCL10, CCL24, CCL23, IL10RA, FAS, IL1A, CSF1R, LIFR, TNFRSF17, CCL15, INHBB, CCL11, INHBA, AMH, TNFSF11, CXCL13, IL20RA, NGFR, BMP7, XCL2
KEGG_PATHWAY	hsa04062:Chemokine signaling pathway	17	12.2302	3.1061e-09	CXCL1, GNAI1, CXCL3, CXCL2, CXCL9, CCL8, CXCL11, CCL5, CCL28, CCL15, CXCL12, CXCL10, CCL24, CCL11, CCL23, CXCL13, XCL2	95	186	6879	6.61817	4.72126e-07	2.36063e-07	3.71769e-06		hsa04062:Chemokine signaling pathway	3.1061e-09	17	6.61817		CXCL1, GNAI1, CXCL3, CXCL2, CXCL9, CCL8, CXCL11, CCL5, CCL28, CCL15, CXCL12, CXCL10, CCL24, CCL11, CCL23, CXCL13, XCL2
KEGG_PATHWAY	hsa04640:Hematopoietic cell lineage	9	6.47482	2.17134e-05	IL1R2, CD19, CR2, CD3E, CD1C, CD4, CD14, IL1A, CSF1R	95	87	6879	7.49074	0.00329503	0.00109955	0.0259857		hsa04640:Hematopoietic cell lineage	2.17134e-05	9	7.49074		IL1R2, CD19, CR2, CD3E, CD1C, CD4, CD14, IL1A, CSF1R
KEGG_PATHWAY	hsa05200:Pathways in cancer	17	12.2302	7.12249e-05	WNT5A, FGF19, FGF18, PTGER2, PTGER4, GNAI1, MET, BIRC5, CDK4, CXCL12, EDNRB, PLCG1, PLCG2, VEGFA, PDGFRA, FAS, CSF1R	95	393	6879	3.13226	0.0107682	0.00270298	0.085216		hsa05200:Pathways in cancer	7.12249e-05	17	3.13226		WNT5A, FGF19, FGF18, PTGER2, PTGER4, GNAI1, MET, BIRC5, CDK4, CXCL12, EDNRB, PLCG1, PLCG2, VEGFA, PDGFRA, FAS, CSF1R
KEGG_PATHWAY	hsa04360:Axon guidance	9	6.47482	0.000318748	SEMA6A, PLXNA3, PLXNA1, SEMA3G, GNAI1, SEMA3F, MET, CXCL12, SLIT2	95	127	6879	5.13145	0.0473021	0.00964467	0.380844		hsa04360:Axon guidance	0.000318748	9	5.13145		SEMA6A, PLXNA3, PLXNA1, SEMA3G, GNAI1, SEMA3F, MET, CXCL12, SLIT2
KEGG_PATHWAY	hsa04650:Natural killer cell mediated cytotoxicity	8	5.7554	0.00132722	CD48, PLCG1, ULBP3, PLCG2, ULBP2, GZMB, FAS, HCST	95	122	6879	4.74823	0.1828	0.0330854	1.57704		hsa04650:Natural killer cell mediated cytotoxicity	0.00132722	8	4.74823		CD48, PLCG1, ULBP3, PLCG2, ULBP2, GZMB, FAS, HCST
KEGG_PATHWAY	hsa04014:Ras signaling pathway	10	7.19424	0.0035738	FGF19, FGF18, PLCG1, PLCG2, VEGFA, MET, PDGFRA, PLA2G2A, NGFR, CSF1R	95	226	6879	3.20401	0.419688	0.0747964	4.19463		hsa04014:Ras signaling pathway	0.0035738	10	3.20401		FGF19, FGF18, PLCG1, PLCG2, VEGFA, MET, PDGFRA, PLA2G2A, NGFR, CSF1R
KEGG_PATHWAY	hsa05134:Legionellosis	5	3.59712	0.00613839	CXCL1, CXCL3, CXCL2, HSPA1A, CD14	95	54	6879	6.70468	0.607772	0.110405	7.10468		hsa05134:Legionellosis	0.00613839	5	6.70468		CXCL1, CXCL3, CXCL2, HSPA1A, CD14
KEGG_PATHWAY	hsa04064:NF-kappa B signaling pathway	6	4.31655	0.00655083	TNFSF11, PLCG1, PLCG2, CXCL12, CD14, PLAU	95	87	6879	4.99383	0.631753	0.105061	7.56504		hsa04064:NF-kappa B signaling pathway	0.00655083	6	4.99383		TNFSF11, PLCG1, PLCG2, CXCL12, CD14, PLAU
KEGG_PATHWAY	hsa05202:Transcriptional misregulation in cancer	8	5.7554	0.00763823	IL1R2, ELANE, MET, GZMB, NGFR, CD14, PLAU, CSF1R	95	167	6879	3.46877	0.688223	0.110011	8.76878		hsa05202:Transcriptional misregulation in cancer	0.00763823	8	3.46877		IL1R2, ELANE, MET, GZMB, NGFR, CD14, PLAU, CSF1R
KEGG_PATHWAY	hsa04015:Rap1 signaling pathway	9	6.47482	0.0077476	FGF19, FGF18, PLCG1, GNAI1, VEGFA, MET, PDGFRA, NGFR, CSF1R	95	210	6879	3.10331	0.693403	0.101901	8.88906		hsa04015:Rap1 signaling pathway	0.0077476	9	3.10331		FGF19, FGF18, PLCG1, GNAI1, VEGFA, MET, PDGFRA, NGFR, CSF1R
KEGG_PATHWAY	hsa04662:B cell receptor signaling pathway	5	3.59712	0.0143749	CD19, CR2, PLCG2, CD79B, INPP5D	95	69	6879	5.24714	0.88929	0.167568	15.9116		hsa04662:B cell receptor signaling pathway	0.0143749	5	5.24714		CD19, CR2, PLCG2, CD79B, INPP5D
KEGG_PATHWAY	hsa04620:Toll-like receptor signaling pathway	6	4.31655	0.0146834	CXCL9, CCL5, CXCL11, CD14, SPP1, CXCL10	95	106	6879	4.09871	0.894434	0.158825	16.2261		hsa04620:Toll-like receptor signaling pathway	0.0146834	6	4.09871		CXCL9, CCL5, CXCL11, CD14, SPP1, CXCL10
KEGG_PATHWAY	hsa04668:TNF signaling pathway	6	4.31655	0.0152409	CXCL1, CXCL3, CXCL2, FAS, CCL5, CXCL10	95	107	6879	4.0604	0.903136	0.153586	16.7917		hsa04668:TNF signaling pathway	0.0152409	6	4.0604		CXCL1, CXCL3, CXCL2, FAS, CCL5, CXCL10
KEGG_PATHWAY	hsa05218:Melanoma	5	3.59712	0.0158276	FGF19, FGF18, MET, PDGFRA, CDK4	95	71	6879	5.09933	0.911526	0.149278	17.3831		hsa05218:Melanoma	0.0158276	5	5.09933		FGF19, FGF18, MET, PDGFRA, CDK4
KEGG_PATHWAY	hsa05132:Salmonella infection	5	3.59712	0.0264709	CXCL1, CXCL3, CXCL2, CD14, IL1A	95	83	6879	4.36208	0.983055	0.224976	27.4649		hsa05132:Salmonella infection	0.0264709	5	4.36208		CXCL1, CXCL3, CXCL2, CD14, IL1A
KEGG_PATHWAY	hsa04350:TGF-beta signaling pathway	5	3.59712	0.0275118	INHBB, AMH, INHBA, BMP7, BMP5	95	84	6879	4.31015	0.985598	0.220759	28.3878		hsa04350:TGF-beta signaling pathway	0.0275118	5	4.31015		INHBB, AMH, INHBA, BMP7, BMP5
KEGG_PATHWAY	hsa05323:Rheumatoid arthritis	5	3.59712	0.0319192	TNFSF11, VEGFA, CCL5, CXCL12, IL1A	95	88	6879	4.11423	0.99278	0.239619	32.1772		hsa05323:Rheumatoid arthritis	0.0319192	5	4.11423		TNFSF11, VEGFA, CCL5, CXCL12, IL1A
KEGG_PATHWAY	hsa04080:Neuroactive ligand-receptor interaction	9	6.47482	0.0350247	EDNRB, PTGER2, PTGER4, THRB, LTB4R, F2RL1, NR3C1, GLP2R, CTSG	95	277	6879	2.35269	0.995569	0.248153	34.7359		hsa04080:Neuroactive ligand-receptor interaction	0.0350247	9	2.35269		EDNRB, PTGER2, PTGER4, THRB, LTB4R, F2RL1, NR3C1, GLP2R, CTSG
KEGG_PATHWAY	hsa05162:Measles	6	4.31655	0.0350257	CD3E, CD209, HSPA1A, FAS, CDK4, IL1A	95	133	6879	3.26664	0.99557	0.23736	34.7367		hsa05162:Measles	0.0350257	6	3.26664		CD3E, CD209, HSPA1A, FAS, CDK4, IL1A
KEGG_PATHWAY	hsa04750:Inflammatory mediator regulation of TRP channels	5	3.59712	0.0446621	PTGER2, PTGER4, PLCG1, PLCG2, F2RL1	95	98	6879	3.69441	0.999036	0.281586	42.1239		hsa04750:Inflammatory mediator regulation of TRP channels	0.0446621	5	3.69441		PTGER2, PTGER4, PLCG1, PLCG2, F2RL1
KEGG_PATHWAY	hsa04151:PI3K-Akt signaling pathway	10	7.19424	0.0453142	FGF19, FGF18, CD19, VEGFA, MET, PDGFRA, NGFR, CDK4, SPP1, CSF1R	95	345	6879	2.09886	0.999131	0.274138	42.595		hsa04151:PI3K-Akt signaling pathway	0.0453142	10	2.09886		FGF19, FGF18, CD19, VEGFA, MET, PDGFRA, NGFR, CDK4, SPP1, CSF1R
KEGG_PATHWAY	hsa04390:Hippo signaling pathway	6	4.31655	0.0552222	WNT5A, AMH, BIRC5, AREG, BMP7, BMP5	95	151	6879	2.87724	0.999822	0.312993	49.3335		hsa04390:Hippo signaling pathway	0.0552222	6	2.87724		WNT5A, AMH, BIRC5, AREG, BMP7, BMP5
KEGG_PATHWAY	hsa05205:Proteoglycans in cancer	7	5.03597	0.0553858	WNT5A, PLCG1, PLCG2, VEGFA, MET, FAS, PLAU	95	200	6879	2.53437	0.999827	0.302927	49.4385		hsa05205:Proteoglycans in cancer	0.0553858	7	2.53437		WNT5A, PLCG1, PLCG2, VEGFA, MET, FAS, PLAU
KEGG_PATHWAY	hsa04924:Renin secretion	4	2.8777	0.0566497	PTGER2, PTGER4, GNAI1, AGT	95	64	6879	4.52566	0.999859	0.298526	50.2423		hsa04924:Renin secretion	0.0566497	4	4.52566		PTGER2, PTGER4, GNAI1, AGT
KEGG_PATHWAY	hsa05214:Glioma	4	2.8777	0.0588232	PLCG1, PLCG2, PDGFRA, CDK4	95	65	6879	4.45603	0.9999	0.298419	51.5972		hsa05214:Glioma	0.0588232	4	4.45603		PLCG1, PLCG2, PDGFRA, CDK4
KEGG_PATHWAY	hsa05120:Epithelial cell signaling in Helicobacter pylori infection	4	2.8777	0.0632869	PLCG1, PLCG2, MET, CCL5	95	67	6879	4.32302	0.999952	0.307921	54.2745		hsa05120:Epithelial cell signaling in Helicobacter pylori infection	0.0632869	4	4.32302		PLCG1, PLCG2, MET, CCL5
KEGG_PATHWAY	hsa05332:Graft-versus-host disease	3	2.15827	0.0742228	GZMB, FAS, IL1A	95	33	6879	6.58278	0.999992	0.342072	60.2703		hsa05332:Graft-versus-host disease	0.0742228	3	6.58278		GZMB, FAS, IL1A
KEGG_PATHWAY	hsa05340:Primary immunodeficiency	3	2.15827	0.0781813	CD19, CD3E, CD4	95	34	6879	6.38916	0.999996	0.34733	62.2566		hsa05340:Primary immunodeficiency	0.0781813	3	6.38916		CD19, CD3E, CD4
KEGG_PATHWAY	hsa05020:Prion diseases	3	2.15827	0.0781813	CCL5, IL1A, C8G	95	34	6879	6.38916	0.999996	0.34733	62.2566		hsa05020:Prion diseases	0.0781813	3	6.38916		CCL5, IL1A, C8G
