# Supplementary material for: Combining single‐cell sequencing to identify key immune genes and construct the prognostic evaluation model for colon cancer patients
Source: Clin Transl Med. 2021 Jul 19;11(7):e465. doi: 10.1002/ctm2.465 (PMC8288000; doi:10.1002/ctm2.465)
Supplement: Supplementary file 5 — Supporting information [file CTM2-11-e465-s003.xls]

## Sheet: Sheet1
id	HR	CI	p.val
GLP2R	Hazard Ratio = 0.62	95% CI: 0.41 - 0.93	0.0293946
PCSK2	Hazard Ratio = 0.35	95% CI: 0.2 - 0.59	0.0081604
ELANE	Hazard Ratio = 0.65	95% CI: 0.44 - 0.98	0.0342955
GCG	Hazard Ratio = 0.6	95% CI: 0.4 - 0.9	0.00940666
ESM1	Hazard Ratio = 1.88	95% CI: 0.97 - 3.64	0.0155191
LIFR	Hazard Ratio = 0.59	95% CI: 0.31 - 1.11	0.0431773
CCL23	Hazard Ratio = 0.54	95% CI: 0.27 - 1.09	0.0270922
GUCA2A	Hazard Ratio = 0.58	95% CI: 0.39 - 0.87	0.0153067
CTSG	Hazard Ratio = 0.5	95% CI: 0.26 - 0.97	0.00706324
NR3C2	Hazard Ratio = 0.46	95% CI: 0.28 - 0.77	0.0233573
MET	Hazard Ratio = 0.6	95% CI: 0.38 - 0.94	0.0131662
ANGPTL1	Hazard Ratio = 1.48	95% CI: 0.98 - 2.24	0.0467369
NR5A2	Hazard Ratio = 0.59	95% CI: 0.34 - 1.05	0.0316702
AEN	Hazard Ratio = 2.83	95% CI: 1.33 - 6.03	2.91e-05
PTN	Hazard Ratio = 0.64	95% CI: 0.42 - 0.98	0.0278862
IGHV3.7	Hazard Ratio = 0.63	95% CI: 0.41 - 0.94	0.0375906
INHBA	Hazard Ratio = 1.61	95% CI: 0.94 - 2.75	0.0439543
TNFRSF17	Hazard Ratio = 0.66	95% CI: 0.44 - 0.97	0.0387722
VEGFA	Hazard Ratio = 1.61	95% CI: 1.06 - 2.44	0.01695
BMP5	Hazard Ratio = 0.59	95% CI: 0.38 - 0.92	0.0101092
VIP	Hazard Ratio = 1.75	95% CI: 0.97 - 3.17	0.0227729
CXCL12	Hazard Ratio = 1.57	95% CI: 1 - 2.44	0.0303427
NMB	Hazard Ratio = 1.82	95% CI: 1.18 - 2.82	0.00263219
PSMD14	Hazard Ratio = 0.54	95% CI: 0.27 - 1.08	0.0256384
CXCL3	Hazard Ratio = 0.62	95% CI: 0.41 - 0.93	0.0173086
BIRC5	Hazard Ratio = 0.65	95% CI: 0.44 - 0.97	0.0373236
PLXNA1	Hazard Ratio = 1.57	95% CI: 1.05 - 2.35	0.0240448
SEMA6A	Hazard Ratio = 0.6	95% CI: 0.4 - 0.91	0.025415
IGKV1D.39	Hazard Ratio = 2.09	95% CI: 1.03 - 4.24	0.00571894
CXCL1	Hazard Ratio = 0.59	95% CI: 0.37 - 0.93	0.0105573
S100P	Hazard Ratio = 0.48	95% CI: 0.3 - 0.77	0.0149122
THRB	Hazard Ratio = 0.56	95% CI: 0.31 - 1.01	0.0178019
CD209	Hazard Ratio = 1.67	95% CI: 0.99 - 2.83	0.0244603
ULBP3	Hazard Ratio = 1.66	95% CI: 0.97 - 2.83	0.0294863
S100A2	Hazard Ratio = 2.02	95% CI: 1.03 - 3.99	0.00682307
TNFSF15	Hazard Ratio = 1.56	95% CI: 0.97 - 2.5	0.0379652
PLAU	Hazard Ratio = 0.6	95% CI: 0.35 - 1.04	0.0303085
CDK4	Hazard Ratio = 0.67	95% CI: 0.45 - 1.01	0.0476703
SCG2	Hazard Ratio = 1.71	95% CI: 1.11 - 2.63	0.00761806
PLCG2	Hazard Ratio = 2.03	95% CI: 1.2 - 3.44	0.00101762
SEMA3G	Hazard Ratio = 1.55	95% CI: 1.04 - 2.3	0.0315995
CSRP1	Hazard Ratio = 1.58	95% CI: 1.05 - 2.37	0.0408456
STC2	Hazard Ratio = 1.7	95% CI: 1.14 - 2.53	0.00825526
CMTM7	Hazard Ratio = 1.65	95% CI: 0.98 - 2.79	0.0288681
IL16	Hazard Ratio = 2.03	95% CI: 1.01 - 4.09	0.00797682
IGHA2	Hazard Ratio = 1.61	95% CI: 1.06 - 2.43	0.0358438
PTGER4	Hazard Ratio = 0.54	95% CI: 0.28 - 1.07	0.0239061
PNOC	Hazard Ratio = 1.57	95% CI: 1 - 2.48	0.0308171
IGKV6D.21	Hazard Ratio = 0.57	95% CI: 0.38 - 0.85	0.0110409
IGLV1.50	Hazard Ratio = 0.59	95% CI: 0.39 - 0.89	0.0197978
JAG2	Hazard Ratio = 3.38	95% CI: 1.86 - 6.13	0.0112061
IL20RA	Hazard Ratio = 0.67	95% CI: 0.44 - 1.02	0.0470464
CCL28	Hazard Ratio = 0.43	95% CI: 0.25 - 0.72	0.016821
IGKV6.21	Hazard Ratio = 0.67	95% CI: 0.44 - 1.02	0.049483
S100B	Hazard Ratio = 0.57	95% CI: 0.36 - 0.9	0.0062883
IGLV7.43	Hazard Ratio = 0.58	95% CI: 0.39 - 0.87	0.00685505
IGKV3D.15	Hazard Ratio = 0.65	95% CI: 0.43 - 0.97	0.0482109
CCL8	Hazard Ratio = 1.67	95% CI: 0.99 - 2.84	0.0239853
FABP4	Hazard Ratio = 1.79	95% CI: 1.2 - 2.68	0.00330954
DES	Hazard Ratio = 1.66	95% CI: 1.11 - 2.48	0.0196964
SLC22A17	Hazard Ratio = 1.7	95% CI: 1.1 - 2.61	0.0315347
CD79B	Hazard Ratio = 1.88	95% CI: 0.97 - 3.62	0.0163173
STC1	Hazard Ratio = 1.63	95% CI: 0.93 - 2.86	0.0452661
IGHV3.74	Hazard Ratio = 0.63	95% CI: 0.43 - 0.94	0.0288548
UCN	Hazard Ratio = 2.21	95% CI: 1.49 - 3.29	0.000222946
IGLV2.33	Hazard Ratio = 1.75	95% CI: 0.87 - 3.52	0.0483642
CR2	Hazard Ratio = 1.57	95% CI: 1.04 - 2.38	0.0217383
NR3C1	Hazard Ratio = 0.61	95% CI: 0.33 - 1.1	0.0440445
UCN3	Hazard Ratio = 0.47	95% CI: 0.28 - 0.77	0.0169002
CXCL2	Hazard Ratio = 0.5	95% CI: 0.32 - 0.78	0.0113726
IGKV2D.24	Hazard Ratio = 0.6	95% CI: 0.4 - 0.89	0.0170651
TRGC2	Hazard Ratio = 0.59	95% CI: 0.33 - 1.03	0.0235498
NGFR	Hazard Ratio = 1.7	95% CI: 1.14 - 2.54	0.0121027
F2RL1	Hazard Ratio = 0.46	95% CI: 0.28 - 0.75	0.01639
IL1R2	Hazard Ratio = 0.28	95% CI: 0.16 - 0.51	0.00815426
COLEC12	Hazard Ratio = 1.56	95% CI: 1.04 - 2.34	0.0253907
IFITM1	Hazard Ratio = 0.6	95% CI: 0.38 - 0.96	0.0155815
PLXNA3	Hazard Ratio = 1.65	95% CI: 1.11 - 2.46	0.0146092
IGKV2.24	Hazard Ratio = 0.59	95% CI: 0.4 - 0.88	0.0113193
IGHV3.38	Hazard Ratio = 0.64	95% CI: 0.42 - 0.96	0.0235626
CCL15	Hazard Ratio = 0.58	95% CI: 0.39 - 0.87	0.00627818
ULBP2	Hazard Ratio = 2.37	95% CI: 1.59 - 3.52	9.04e-05
TRDC	Hazard Ratio = 1.73	95% CI: 0.93 - 3.22	0.032751
IGHV3.66	Hazard Ratio = 0.67	95% CI: 0.45 - 0.99	0.0491775
IGKV5.2	Hazard Ratio = 2.11	95% CI: 1.06 - 4.21	0.00398333
CD48	Hazard Ratio = 1.77	95% CI: 1.04 - 2.99	0.0112507
TDGF1	Hazard Ratio = 0.41	95% CI: 0.23 - 0.74	5.87e-05
EDNRB	Hazard Ratio = 0.6	95% CI: 0.39 - 0.92	0.0116264
IGKV3D.11	Hazard Ratio = 2.16	95% CI: 1 - 4.66	0.00579062
GNAI1	Hazard Ratio = 0.57	95% CI: 0.3 - 1.08	0.0329376
IGHV1.58	Hazard Ratio = 2.25	95% CI: 1.11 - 4.58	0.00163002
IGLV1.36	Hazard Ratio = 2.23	95% CI: 1.18 - 4.2	0.000771111
IGLV3.1	Hazard Ratio = 0.66	95% CI: 0.44 - 0.99	0.0391527
IGLV4.69	Hazard Ratio = 1.71	95% CI: 0.91 - 3.23	0.0406726
LGR4	Hazard Ratio = 0.57	95% CI: 0.29 - 1.1	0.0360313
PLCG1	Hazard Ratio = 1.51	95% CI: 0.97 - 2.37	0.0469176
AGT	Hazard Ratio = 0.6	95% CI: 0.37 - 0.96	0.0143826
IGKV3.20	Hazard Ratio = 1.94	95% CI: 1.03 - 3.65	0.00786244
LTB4R	Hazard Ratio = 1.89	95% CI: 1.18 - 3.03	0.00215486
CD19	Hazard Ratio = 1.99	95% CI: 0.97 - 4.08	0.0120581
XCL2	Hazard Ratio = 0.65	95% CI: 0.43 - 1	0.0360207
CD1C	Hazard Ratio = 0.51	95% CI: 0.32 - 0.82	0.00116545
AHNAK	Hazard Ratio = 0.46	95% CI: 0.28 - 0.76	0.0182291
TG	Hazard Ratio = 0.59	95% CI: 0.39 - 0.87	0.00843698
SPP1	Hazard Ratio = 1.75	95% CI: 1.11 - 2.74	0.00660986
LTBP4	Hazard Ratio = 1.71	95% CI: 1.12 - 2.62	0.0266764
IGHV4.59	Hazard Ratio = 2.21	95% CI: 1.04 - 4.67	0.00357762
CXCL11	Hazard Ratio = 0.51	95% CI: 0.27 - 0.94	0.00562128
SLIT2	Hazard Ratio = 1.96	95% CI: 1.21 - 3.17	0.0230784
IGHV5.51	Hazard Ratio = 1.98	95% CI: 0.89 - 4.4	0.0227701
IGKV1.6	Hazard Ratio = 2.16	95% CI: 1.05 - 4.42	0.0037667
IGKC	Hazard Ratio = 1.73	95% CI: 0.92 - 3.28	0.0361365
IGHV3.43	Hazard Ratio = 0.6	95% CI: 0.4 - 0.89	0.00921442
IGLV2.11	Hazard Ratio = 1.63	95% CI: 0.95 - 2.8	0.0380714
EBI3	Hazard Ratio = 1.89	95% CI: 1.03 - 3.49	0.00939744
LCN12	Hazard Ratio = 1.77	95% CI: 1.19 - 2.63	0.00489882
OLR1	Hazard Ratio = 1.54	95% CI: 1.03 - 2.3	0.0294304
IGHV4.28	Hazard Ratio = 1.99	95% CI: 0.97 - 4.08	0.0119131
IGKV2D.29	Hazard Ratio = 0.6	95% CI: 0.4 - 0.89	0.0136823
SLC11A1	Hazard Ratio = 1.83	95% CI: 1.2 - 2.78	0.0120402
IGLV3.10	Hazard Ratio = 1.81	95% CI: 1.03 - 3.18	0.0109209
IGHV1.46	Hazard Ratio = 2.37	95% CI: 1.15 - 4.89	0.000807491
IGKV4.1	Hazard Ratio = 0.63	95% CI: 0.43 - 0.94	0.0239562
IL10RA	Hazard Ratio = 1.76	95% CI: 0.94 - 3.29	0.0274647
FGF18	Hazard Ratio = 1.9	95% CI: 1.19 - 3.06	0.0274578
IGLV8.61	Hazard Ratio = 0.62	95% CI: 0.41 - 0.92	0.0145345
AREG	Hazard Ratio = 0.6	95% CI: 0.39 - 0.92	0.0388505
IGLC7	Hazard Ratio = 1.96	95% CI: 1.15 - 3.34	0.0465132
INPP5D	Hazard Ratio = 1.68	95% CI: 1.1 - 2.56	0.0290547
IGKV1D.8	Hazard Ratio = 1.96	95% CI: 1.15 - 3.34	0.0460556
C8G	Hazard Ratio = 1.64	95% CI: 1.07 - 2.51	0.014688
WNT5A	Hazard Ratio = 0.51	95% CI: 0.31 - 0.85	0.00171987
IGHV1.18	Hazard Ratio = 1.76	95% CI: 0.89 - 3.48	0.0408132
IGLC3	Hazard Ratio = 2.21	95% CI: 1.26 - 3.88	0.0352264
IGLV3.19	Hazard Ratio = 0.67	95% CI: 0.45 - 1	0.046559
FAS	Hazard Ratio = 0.61	95% CI: 0.36 - 1.04	0.0339648
IL1A	Hazard Ratio = 0.55	95% CI: 0.31 - 0.98	0.0120273
IGKV1.5	Hazard Ratio = 2	95% CI: 1 - 4	0.009488
IGHV3.20	Hazard Ratio = 1.84	95% CI: 0.92 - 3.67	0.0270931
IGHV4.34	Hazard Ratio = 1.79	95% CI: 0.86 - 3.73	0.0467642
BMP7	Hazard Ratio = 1.69	95% CI: 1.03 - 2.77	0.0164588
GZMB	Hazard Ratio = 1.51	95% CI: 0.99 - 2.3	0.0393452
RETNLB	Hazard Ratio = 0.64	95% CI: 0.43 - 0.95	0.0259947
CSF1R	Hazard Ratio = 1.78	95% CI: 1.1 - 2.88	0.00668217
SEMA3F	Hazard Ratio = 1.53	95% CI: 1.03 - 2.27	0.0378866
PTGDS	Hazard Ratio = 1.83	95% CI: 1.22 - 2.74	0.0068476
AMH	Hazard Ratio = 2.41	95% CI: 1.45 - 4.01	1.38e-05
TPM2	Hazard Ratio = 2.19	95% CI: 1.46 - 3.28	9.22e-05
IGLV3.12	Hazard Ratio = 0.67	95% CI: 0.44 - 1.01	0.0453449
IGKV3.15	Hazard Ratio = 2.19	95% CI: 1.04 - 4.62	0.00399155
IGHV2.70	Hazard Ratio = 2.34	95% CI: 1.18 - 4.63	0.000572667
CCL11	Hazard Ratio = 0.61	95% CI: 0.4 - 0.95	0.047932
TNFSF11	Hazard Ratio = 0.56	95% CI: 0.32 - 0.96	0.0108656
IGHD3.9	Hazard Ratio = 2.24	95% CI: 0.97 - 5.22	0.00644916
IGKV2D.40	Hazard Ratio = 1.91	95% CI: 0.94 - 3.87	0.0179568
EREG	Hazard Ratio = 0.54	95% CI: 0.32 - 0.93	0.00657945
PDGFRA	Hazard Ratio = 0.6	95% CI: 0.4 - 0.89	0.0180155
CCL5	Hazard Ratio = 1.86	95% CI: 0.98 - 3.53	0.0151864
NR0B2	Hazard Ratio = 0.55	95% CI: 0.34 - 0.89	0.00459789
IGHV1.69	Hazard Ratio = 2.76	95% CI: 1.28 - 5.99	6.51e-05
GRP	Hazard Ratio = 1.82	95% CI: 1.03 - 3.19	0.0104544
MMP12	Hazard Ratio = 0.63	95% CI: 0.41 - 0.96	0.0205007
CD3E	Hazard Ratio = 1.72	95% CI: 0.93 - 3.2	0.0341898
CD4	Hazard Ratio = 1.61	95% CI: 0.99 - 2.63	0.0286389
INHBB	Hazard Ratio = 1.97	95% CI: 1.25 - 3.1	0.000748004
HCST	Hazard Ratio = 2.41	95% CI: 1.35 - 4.3	0.03002
CD14	Hazard Ratio = 2.02	95% CI: 1.13 - 3.63	0.00249913
CCL24	Hazard Ratio = 0.5	95% CI: 0.28 - 0.87	0.00202906
CXCL10	Hazard Ratio = 0.59	95% CI: 0.38 - 0.93	0.0115219
IGHV1.45	Hazard Ratio = 0.63	95% CI: 0.4 - 1	0.0293656
VGF	Hazard Ratio = 3.68	95% CI: 1.92 - 7.04	0.0169152
PTGER2	Hazard Ratio = 0.44	95% CI: 0.24 - 0.79	0.0434933
IGHV1.24	Hazard Ratio = 2.33	95% CI: 1.08 - 5	0.00177576
CXCL13	Hazard Ratio = 0.56	95% CI: 0.33 - 0.97	0.0131167
IGHD3.3	Hazard Ratio = 1.76	95% CI: 0.97 - 3.2	0.0203228
FGF19	Hazard Ratio = 2.2	95% CI: 1.38 - 3.51	0.00845998
HSPA1A	Hazard Ratio = 2.06	95% CI: 1.35 - 3.15	0.000255684
APOD	Hazard Ratio = 1.84	95% CI: 1.18 - 2.89	0.0217995
HLA.DPA1	Hazard Ratio = 2.06	95% CI: 0.99 - 4.25	0.00849454
IGHJ3	Hazard Ratio = 1.85	95% CI: 0.85 - 4.01	0.0412906
IGHD3.22	Hazard Ratio = 1.67	95% CI: 1.08 - 2.6	0.0109025
IGKJ5	Hazard Ratio = 1.93	95% CI: 0.88 - 4.24	0.028519
CXCL9	Hazard Ratio = 1.85	95% CI: 0.92 - 3.71	0.0256982
IGHG1	Hazard Ratio = 1.9	95% CI: 0.96 - 3.75	0.0168848
DEFA6	Hazard Ratio = 0.64	95% CI: 0.41 - 1	0.0316567
PLA2G2A	Hazard Ratio = 0.62	95% CI: 0.41 - 0.91	0.0182773
FAM3B	Hazard Ratio = 1.67	95% CI: 1.07 - 2.61	0.0130453
